# Supplementary material for: Dibromido[(tert-butyl­amino)dimeth­yl(piperidin-1-ylmeth­yl)silane-κ2 N,N′]zinc(II)
Source: Acta Crystallogr Sect E Struct Rep Online. 2009 May 23;65(Pt 6):m680. doi: 10.1107/S1600536809018364 (PMC2969557; doi:10.1107/S1600536809018364)
Supplement: Supplementary file 1 [file e-65-0m680-sup1.cif]

##############################################################################
###                                                                        ###
###        Electronic paper (Acta Crystallographica Section E)             ###
###                                                                        ###
##############################################################################
#                                                                            #
# This CIF contains the data in a paper accepted for publication in Acta     #
# Crystallographica Section E. It conforms to the requirements of Notes      #
# for Authors for Section E, and has been peer reviewed under the auspices   #
# of the IUCr Commission on Journals.                                        #
#                                                                            #
# Full details of the Crystallographic Information File format               #
# are given in the paper "The Crystallographic Information File (CIF):       #
# a New Standard Archive File for Crystallography" by S. R. Hall, F. H.      #
# Allen and I. D. Brown [Acta Cryst. (1991), A47, 655-685].                  #
#                                                                            #
# The current version of the core CIF dictionary is obtainable from          #
# ftp://ftp.iucr.org/pub/cif_core.dic. The current version number is 2.4.    #
#                                                                            #
# Software is freely available for graphical display of the structure(s) in  #
# this CIF.  For information consult the CIF home page http://www.iucr.org/  #
# cif/home.html                                                              #
#                                                                            #
# This file may be used for bona fide research purposes within the           #
# scientific community so long as proper attribution is given to the journal # 
# article from which it was obtained.                                        #
#                                                                            #
##############################################################################
                                             
data_global
_journal_date_recd_electronic     2009-05-05
_journal_date_accepted     2009-05-14
_journal_name_full     'Acta Crystallographica, Section E'
_journal_year     2009
_journal_volume     65
_journal_issue      6
_journal_page_first     m680
_journal_page_last     m680
_journal_paper_category     QM
_journal_coeditor_code     FI2078
_publ_contact_author_name     'Carsten Strohmann'
_publ_contact_author_address
;
Anorganische Chemie, Technische Universit\"at Dortmund, Otto-Hahn-Strasse 6,
 44227 Dortmund, Germany
;
_publ_contact_author_email     'mail@carsten-strohmann.de'
_publ_contact_author_fax     '+49 231 755 3797'
_publ_contact_author_phone     '+49 231 755 3807'
_publ_section_title
;\
Dibromido[(<i>tert</i>-butylamino)dimethyl(piperidin-1-ylmethyl)silane-\
\k^2^<i>N</i>,<i>N</i>']zinc(II)
;
loop_
    _publ_author_name
    _publ_author_footnote
    _publ_author_address
    'Colquhoun, Victoria P.' .
;
Anorganische Chemie
Technische Universit\"at Dortmund
Otto-Hahn-Strasse 6
44227 Dortmund
Germany
;
    'Strohmann, Carsten' .
;
Anorganische Chemie
Technische Universit\"at Dortmund
Otto-Hahn-Strasse 6
44227 Dortmund
Germany
;
data_I
_chemical_name_systematic
;
Dibromido[(<i>tert</i>-butylamino)dimethyl(piperidin-1-ylmethyl)silane-\
\k^2^<i>N</i>,<i>N</i>']zinc(II)
;
_chemical_name_common     ?
_chemical_formula_moiety     'C12 H28 Br2 N2 Si Zn'
_chemical_formula_sum     'C12 H28 Br2 N2 Si Zn'
_chemical_formula_iupac     '[Zn Br2 (C12 H28 N2 Si)]'
_chemical_formula_weight     453.64
_symmetry_cell_setting     monoclinic
_symmetry_space_group_name_H-M     'P 21/c'
_symmetry_space_group_name_Hall     '-P 2ybc'
loop_
    _symmetry_equiv_pos_as_xyz
    'x, y, z'
    '-x, y+1/2, -z+1/2'
    '-x, -y, -z'
    'x, -y-1/2, z-1/2'
_cell_length_a     12.0284(4)
_cell_length_b     10.6505(3)
_cell_length_c     14.5633(5)
_cell_angle_alpha     90.00
_cell_angle_beta     109.752(4)
_cell_angle_gamma     90.00
_cell_volume     1755.91(10)
_cell_formula_units_Z     4
_cell_measurement_reflns_used     9282
_cell_measurement_theta_min     2.4256
_cell_measurement_theta_max     29.1313
_cell_measurement_temperature     123(2)
_exptl_crystal_description     block
_exptl_crystal_colour     colourless
_exptl_crystal_size_max     0.40
_exptl_crystal_size_mid     0.20
_exptl_crystal_size_min     0.20
_exptl_crystal_density_diffrn     1.716
_exptl_crystal_density_meas     ?
_exptl_crystal_density_method     'not measured'
_exptl_crystal_F_000     912
_exptl_absorpt_coefficient_mu     6.006
_exptl_absorpt_correction_type     multi-scan
_exptl_absorpt_process_details     '(CrysAlis RED; Oxford Diffraction, 2006)'
_exptl_absorpt_correction_T_min     0.69770
_exptl_absorpt_correction_T_max     1.00000
_exptl_special_details
;
CrysAlis RED, Oxford Diffraction Ltd. Empirical absorption correction using
spherical harmonics,
implemented in SCALE3 ABSPACK scaling algorithm.
;
_diffrn_ambient_temperature     123(2)
_diffrn_radiation_type     MoK\a
_diffrn_radiation_wavelength     0.71073
_diffrn_radiation_source     'Enhance (Mo) X-ray Source'
_diffrn_radiation_monochromator     graphite
_diffrn_measurement_device_type     'Oxford Diffraction Xcalibur S'
_diffrn_measurement_method     \w
_diffrn_detector_area_resol_mean     ?
_diffrn_reflns_number     17826
_diffrn_reflns_av_R_equivalents     0.0341
_diffrn_reflns_av_sigmaI/netI     0.0370
_diffrn_reflns_theta_min     2.42
_diffrn_reflns_theta_max     26.00
_diffrn_reflns_theta_full     26.00
_diffrn_measured_fraction_theta_max     1.000
_diffrn_measured_fraction_theta_full     1.000
_diffrn_reflns_limit_h_min     -14
_diffrn_reflns_limit_h_max     14
_diffrn_reflns_limit_k_min     -13
_diffrn_reflns_limit_k_max     13
_diffrn_reflns_limit_l_min     -17
_diffrn_reflns_limit_l_max     17
_diffrn_standards_number     1
_diffrn_standards_interval_count     50
_diffrn_standards_interval_time     ?
_diffrn_standards_decay_%     0
_refine_special_details
;
Refinement of <i>F</i>^2^ against ALL reflections. The weighted <i>R</i>-factor
<i>wR</i> and goodness of fit <i>S</i> are based on <i>F</i>^2^, conventional
<i>R</i>-factors <i>R</i> are based on <i>F</i>, with <i>F</i> set to zero for
negative <i>F</i>^2^. The threshold expression of <i>F</i>^2^ >
\s(<i>F</i>^2^) is used only for calculating <i>R</i>-factors(gt) <i>etc</i>.
and is not relevant to the choice of reflections for refinement.
<i>R</i>-factors based on <i>F</i>^2^ are statistically about twice as large
as those based on <i>F</i>, and <i>R</i>- factors based on ALL data will be
even larger.
;
_reflns_number_total     3440
_reflns_number_gt     2673
_reflns_threshold_expression     I>2\s(I)
_refine_ls_structure_factor_coef     Fsqd
_refine_ls_matrix_type     full
_refine_ls_R_factor_all     0.0298
_refine_ls_R_factor_gt     0.0196
_refine_ls_wR_factor_gt     0.0342
_refine_ls_wR_factor_ref     0.0346
_refine_ls_goodness_of_fit_ref     1.038
_refine_ls_restrained_S_all     1.038
_refine_ls_number_reflns     3440
_refine_ls_number_parameters     172
_refine_ls_number_restraints     0
_refine_ls_hydrogen_treatment     mixed
_refine_ls_weighting_scheme     calc
_refine_ls_weighting_details
                  'calc w=1/[\s^2^(Fo^2^)+(0.012P)^2^] where P=(Fo^2^+2Fc^2^)/3'
_atom_sites_solution_hydrogens     geom
_atom_sites_solution_primary     direct
_atom_sites_solution_secondary     difmap
_refine_ls_shift/su_max     0.002
_refine_ls_shift/su_mean     0.000
_refine_diff_density_max     0.560
_refine_diff_density_min     -0.430
_refine_ls_extinction_method     none
_refine_ls_extinction_coef     ?
_refine_ls_abs_structure_Rogers     ?
loop_
    _atom_type_symbol
    _atom_type_description
    _atom_type_scat_dispersion_real
    _atom_type_scat_dispersion_imag
    _atom_type_scat_source
    'C' 'C' 0.0033 0.0016
                         'International Tables Vol C Tables 4.2.6.8 and 6.1.1.4'
    'H' 'H' 0.0000 0.0000
                         'International Tables Vol C Tables 4.2.6.8 and 6.1.1.4'
    'N' 'N' 0.0061 0.0033
                         'International Tables Vol C Tables 4.2.6.8 and 6.1.1.4'
    'Si' 'Si' 0.0817 0.0704
                         'International Tables Vol C Tables 4.2.6.8 and 6.1.1.4'
    'Zn' 'Zn' 0.2839 1.4301
                         'International Tables Vol C Tables 4.2.6.8 and 6.1.1.4'
    'Br' 'Br' -0.2901 2.4595
                         'International Tables Vol C Tables 4.2.6.8 and 6.1.1.4'
_computing_data_collection     'CrysAlis CCD (Oxford Diffraction, 2006)'
_computing_cell_refinement     'CrysAlis RED (Oxford Diffraction, 2006)'
_computing_data_reduction     'CrysAlis RED (Oxford Diffraction, 2006)'
_computing_structure_solution     'SHELXS97 (Sheldrick, 2008)'
_computing_structure_refinement     'SHELXL97 (Sheldrick, 2008)'
_computing_molecular_graphics     'ORTEP-3 (Farrugia, 1997)'
_computing_publication_material     'SHELXL97 (Sheldrick, 2008)'
loop_
    _atom_site_type_symbol
    _atom_site_label
    _atom_site_fract_x
    _atom_site_fract_y
    _atom_site_fract_z
    _atom_site_U_iso_or_equiv
    _atom_site_adp_type
    _atom_site_calc_flag
    _atom_site_refinement_flags
    _atom_site_occupancy
    _atom_site_disorder_assembly
    _atom_site_disorder_group
    Br Br1 0.034333(19) 0.34304(2) 0.425367(16) 0.02008(7) Uani d . 1 . .
    Br Br2 0.36966(2) 0.21717(2) 0.546307(18) 0.02735(7) Uani d . 1 . .
    C C1 0.43775(18) 0.4264(2) 0.80678(16) 0.0251(6) Uani d . 1 . .
    H H1A 0.4537 0.3636 0.7637 0.038 Uiso calc R 1 . .
    H H1B 0.4397 0.3863 0.8679 0.038 Uiso calc R 1 . .
    H H1C 0.4980 0.4924 0.8209 0.038 Uiso calc R 1 . .
    C C2 0.2739(2) 0.6418(2) 0.80978(17) 0.0296(6) Uani d . 1 . .
    H H2A 0.3418 0.6969 0.8175 0.044 Uiso calc R 1 . .
    H H2B 0.2703 0.6207 0.8742 0.044 Uiso calc R 1 . .
    H H2C 0.2011 0.6850 0.7714 0.044 Uiso calc R 1 . .
    C C3 0.16458(18) 0.3884(2) 0.74214(15) 0.0168(5) Uani d . 1 . .
    H H3A 0.1720 0.3654 0.8098 0.020 Uiso calc R 1 . .
    H H3B 0.0894 0.4349 0.7138 0.020 Uiso calc R 1 . .
    C C4 0.03415(18) 0.2212(2) 0.65665(15) 0.0178(5) Uani d . 1 . .
    H H4A -0.0202 0.2816 0.6117 0.021 Uiso calc R 1 . .
    H H4B 0.0116 0.2148 0.7159 0.021 Uiso calc R 1 . .
    C C5 0.0203(2) 0.0941(2) 0.60787(16) 0.0234(6) Uani d . 1 . .
    H H5A 0.0380 0.1013 0.5465 0.028 Uiso calc R 1 . .
    H H5B -0.0625 0.0656 0.5912 0.028 Uiso calc R 1 . .
    C C6 0.10247(19) -0.0026(2) 0.67401(17) 0.0246(6) Uani d . 1 . .
    H H6A 0.0809 -0.0159 0.7331 0.029 Uiso calc R 1 . .
    H H6B 0.0954 -0.0837 0.6394 0.029 Uiso calc R 1 . .
    C C7 0.22848(19) 0.0459(2) 0.70248(17) 0.0215(6) Uani d . 1 . .
    H H7A 0.2824 -0.0132 0.7490 0.026 Uiso calc R 1 . .
    H H7B 0.2522 0.0504 0.6437 0.026 Uiso calc R 1 . .
    C C8 0.23979(19) 0.1747(2) 0.74873(15) 0.0176(5) Uani d . 1 . .
    H H8A 0.2232 0.1680 0.8107 0.021 Uiso calc R 1 . .
    H H8B 0.3222 0.2043 0.7646 0.021 Uiso calc R 1 . .
    C C9 0.32287(19) 0.5977(2) 0.56932(16) 0.0198(5) Uani d . 1 . .
    C C10 0.2842(2) 0.5668(2) 0.46137(16) 0.0271(6) Uani d . 1 . .
    H H10A 0.3038 0.4793 0.4529 0.041 Uiso calc R 1 . .
    H H10B 0.3250 0.6223 0.4295 0.041 Uiso calc R 1 . .
    H H10C 0.1987 0.5790 0.4320 0.041 Uiso calc R 1 . .
    C C11 0.2945(2) 0.7356(2) 0.58157(17) 0.0275(6) Uani d . 1 . .
    H H11A 0.2090 0.7489 0.5533 0.041 Uiso calc R 1 . .
    H H11B 0.3349 0.7893 0.5481 0.041 Uiso calc R 1 . .
    H H11C 0.3214 0.7569 0.6511 0.041 Uiso calc R 1 . .
    C C12 0.45464(18) 0.5736(2) 0.61593(17) 0.0283(6) Uani d . 1 . .
    H H12A 0.4815 0.6038 0.6835 0.042 Uiso calc R 1 . .
    H H12B 0.4973 0.6182 0.5792 0.042 Uiso calc R 1 . .
    H H12C 0.4701 0.4833 0.6152 0.042 Uiso calc R 1 . .
    H H1N 0.1857(18) 0.544(2) 0.5961(15) 0.024(7) Uiso d . 1 . .
    N N1 0.25541(17) 0.51356(18) 0.61717(13) 0.0169(5) Uani d . 1 . .
    N N2 0.15788(14) 0.26976(16) 0.68447(12) 0.0126(4) Uani d . 1 . .
    Si Si 0.29025(5) 0.49627(6) 0.74618(5) 0.01692(15) Uani d . 1 . .
    Zn Zn 0.20862(2) 0.32732(2) 0.565755(18) 0.01447(7) Uani d . 1 . .
loop_
    _atom_site_aniso_label
    _atom_site_aniso_U_11
    _atom_site_aniso_U_22
    _atom_site_aniso_U_33
    _atom_site_aniso_U_12
    _atom_site_aniso_U_13
    _atom_site_aniso_U_23
    Br1 0.01765(13) 0.02519(15) 0.01490(13) -0.00001(11) 0.00222(10) 0.00006(11)
    Br2 0.02695(14) 0.02831(15) 0.03360(15) 0.01126(12) 0.01917(12) 0.00731(13)
    C1 0.0218(14) 0.0238(15) 0.0254(15) -0.0039(11) 0.0025(12) 0.0022(12)
    C2 0.0291(15) 0.0299(16) 0.0306(16) -0.0056(12) 0.0112(13) -0.0105(12)
    C3 0.0175(13) 0.0198(14) 0.0152(13) 0.0025(11) 0.0081(11) -0.0013(11)
    C4 0.0144(12) 0.0245(14) 0.0156(13) -0.0032(11) 0.0062(11) 0.0008(11)
    C5 0.0199(14) 0.0276(16) 0.0214(14) -0.0114(12) 0.0052(12) -0.0033(12)
    C6 0.0311(15) 0.0174(14) 0.0265(15) -0.0076(12) 0.0115(13) -0.0007(11)
    C7 0.0254(14) 0.0150(14) 0.0252(14) 0.0025(11) 0.0099(12) 0.0047(11)
    C8 0.0152(12) 0.0183(14) 0.0175(13) 0.0015(11) 0.0030(10) 0.0054(11)
    C9 0.0178(13) 0.0194(14) 0.0220(14) -0.0037(11) 0.0065(11) 0.0027(11)
    C10 0.0347(16) 0.0228(15) 0.0268(15) -0.0032(12) 0.0144(13) 0.0059(12)
    C11 0.0279(15) 0.0201(15) 0.0353(16) -0.0060(12) 0.0118(13) -0.0006(12)
    C12 0.0176(14) 0.0345(17) 0.0342(16) -0.0016(12) 0.0106(13) 0.0053(12)
    N1 0.0135(11) 0.0187(12) 0.0190(11) -0.0038(9) 0.0064(10) -0.0013(9)
    N2 0.0101(10) 0.0145(11) 0.0121(10) -0.0007(8) 0.0023(8) -0.0006(8)
    Si 0.0168(4) 0.0177(4) 0.0158(4) -0.0018(3) 0.0049(3) -0.0033(3)
    Zn 0.01415(14) 0.01651(15) 0.01335(15) 0.00006(12) 0.00541(12) -0.00062(12)
_geom_special_details
;
All e.s.d.'s (except the e.s.d. in the dihedral angle between two l.s. planes)
are estimated using the full covariance matrix. The cell e.s.d.'s are taken
into account individually in the estimation of e.s.d.'s in distances, angles
and torsion angles; correlations between e.s.d.'s in cell parameters are only
used when they are defined by crystal symmetry. An approximate (isotropic)
treatment of cell e.s.d.'s is used for estimating e.s.d.'s involving l.s.
planes.
;
loop_
    _geom_bond_atom_site_label_1
    _geom_bond_atom_site_label_2
    _geom_bond_site_symmetry_2
    _geom_bond_distance
    _geom_bond_publ_flag
    Br1 Zn . 2.3887(4) ?
    Br2 Zn . 2.3622(3) ?
    C1 Si . 1.850(2) ?
    C1 H1A . 0.9800 ?
    C1 H1B . 0.9800 ?
    C1 H1C . 0.9800 ?
    C2 Si . 1.850(2) ?
    C2 H2A . 0.9800 ?
    C2 H2B . 0.9800 ?
    C2 H2C . 0.9800 ?
    C3 N2 . 1.504(3) ?
    C3 Si . 1.884(2) ?
    C3 H3A . 0.9900 ?
    C3 H3B . 0.9900 ?
    C4 N2 . 1.496(2) ?
    C4 C5 . 1.512(3) ?
    C4 H4A . 0.9900 ?
    C4 H4B . 0.9900 ?
    C5 C6 . 1.524(3) ?
    C5 H5A . 0.9900 ?
    C5 H5B . 0.9900 ?
    C6 C7 . 1.520(3) ?
    C6 H6A . 0.9900 ?
    C6 H6B . 0.9900 ?
    C7 C8 . 1.513(3) ?
    C7 H7A . 0.9900 ?
    C7 H7B . 0.9900 ?
    C8 N2 . 1.500(2) ?
    C8 H8A . 0.9900 ?
    C8 H8B . 0.9900 ?
    C9 C10 . 1.517(3) ?
    C9 C12 . 1.520(3) ?
    C9 N1 . 1.526(3) ?
    C9 C11 . 1.532(3) ?
    C10 H10A . 0.9800 ?
    C10 H10B . 0.9800 ?
    C10 H10C . 0.9800 ?
    C11 H11A . 0.9800 ?
    C11 H11B . 0.9800 ?
    C11 H11C . 0.9800 ?
    C12 H12A . 0.9800 ?
    C12 H12B . 0.9800 ?
    C12 H12C . 0.9800 ?
    N1 Si . 1.7909(19) ?
    N1 Zn . 2.1276(19) ?
    N1 H1N . 0.85(2) ?
    N2 Zn . 2.1096(16) ?
loop_
    _geom_angle_atom_site_label_1
    _geom_angle_atom_site_label_2
    _geom_angle_atom_site_label_3
    _geom_angle_site_symmetry_1
    _geom_angle_site_symmetry_3
    _geom_angle
    _geom_angle_publ_flag
    Si C1 H1A . . 109.5 ?
    Si C1 H1B . . 109.5 ?
    H1A C1 H1B . . 109.5 ?
    Si C1 H1C . . 109.5 ?
    H1A C1 H1C . . 109.5 ?
    H1B C1 H1C . . 109.5 ?
    Si C2 H2A . . 109.5 ?
    Si C2 H2B . . 109.5 ?
    H2A C2 H2B . . 109.5 ?
    Si C2 H2C . . 109.5 ?
    H2A C2 H2C . . 109.5 ?
    H2B C2 H2C . . 109.5 ?
    N2 C3 Si . . 114.88(13) ?
    N2 C3 H3A . . 108.5 ?
    Si C3 H3A . . 108.5 ?
    N2 C3 H3B . . 108.5 ?
    Si C3 H3B . . 108.5 ?
    H3A C3 H3B . . 107.5 ?
    N2 C4 C5 . . 112.22(17) ?
    N2 C4 H4A . . 109.2 ?
    C5 C4 H4A . . 109.2 ?
    N2 C4 H4B . . 109.2 ?
    C5 C4 H4B . . 109.2 ?
    H4A C4 H4B . . 107.9 ?
    C4 C5 C6 . . 111.29(19) ?
    C4 C5 H5A . . 109.4 ?
    C6 C5 H5A . . 109.4 ?
    C4 C5 H5B . . 109.4 ?
    C6 C5 H5B . . 109.4 ?
    H5A C5 H5B . . 108.0 ?
    C7 C6 C5 . . 108.47(18) ?
    C7 C6 H6A . . 110.0 ?
    C5 C6 H6A . . 110.0 ?
    C7 C6 H6B . . 110.0 ?
    C5 C6 H6B . . 110.0 ?
    H6A C6 H6B . . 108.4 ?
    C8 C7 C6 . . 111.13(18) ?
    C8 C7 H7A . . 109.4 ?
    C6 C7 H7A . . 109.4 ?
    C8 C7 H7B . . 109.4 ?
    C6 C7 H7B . . 109.4 ?
    H7A C7 H7B . . 108.0 ?
    N2 C8 C7 . . 113.13(18) ?
    N2 C8 H8A . . 109.0 ?
    C7 C8 H8A . . 109.0 ?
    N2 C8 H8B . . 109.0 ?
    C7 C8 H8B . . 109.0 ?
    H8A C8 H8B . . 107.8 ?
    C10 C9 C12 . . 109.55(19) ?
    C10 C9 N1 . . 108.78(18) ?
    C12 C9 N1 . . 109.40(18) ?
    C10 C9 C11 . . 109.01(19) ?
    C12 C9 C11 . . 110.46(19) ?
    N1 C9 C11 . . 109.62(17) ?
    C9 C10 H10A . . 109.5 ?
    C9 C10 H10B . . 109.5 ?
    H10A C10 H10B . . 109.5 ?
    C9 C10 H10C . . 109.5 ?
    H10A C10 H10C . . 109.5 ?
    H10B C10 H10C . . 109.5 ?
    C9 C11 H11A . . 109.5 ?
    C9 C11 H11B . . 109.5 ?
    H11A C11 H11B . . 109.5 ?
    C9 C11 H11C . . 109.5 ?
    H11A C11 H11C . . 109.5 ?
    H11B C11 H11C . . 109.5 ?
    C9 C12 H12A . . 109.5 ?
    C9 C12 H12B . . 109.5 ?
    H12A C12 H12B . . 109.5 ?
    C9 C12 H12C . . 109.5 ?
    H12A C12 H12C . . 109.5 ?
    H12B C12 H12C . . 109.5 ?
    C9 N1 Si . . 124.57(15) ?
    C9 N1 Zn . . 120.32(13) ?
    Si N1 Zn . . 102.34(9) ?
    C9 N1 H1N . . 102.9(15) ?
    Si N1 H1N . . 105.6(14) ?
    Zn N1 H1N . . 96.6(16) ?
    C4 N2 C8 . . 108.62(16) ?
    C4 N2 C3 . . 107.58(15) ?
    C8 N2 C3 . . 108.60(16) ?
    C4 N2 Zn . . 114.54(13) ?
    C8 N2 Zn . . 113.37(12) ?
    C3 N2 Zn . . 103.75(12) ?
    N1 Si C1 . . 112.86(10) ?
    N1 Si C2 . . 114.35(10) ?
    C1 Si C2 . . 110.18(11) ?
    N1 Si C3 . . 97.42(9) ?
    C1 Si C3 . . 113.57(10) ?
    C2 Si C3 . . 107.88(10) ?
    N2 Zn N1 . . 95.62(7) ?
    N2 Zn Br2 . . 115.47(5) ?
    N1 Zn Br2 . . 112.03(5) ?
    N2 Zn Br1 . . 107.97(5) ?
    N1 Zn Br1 . . 106.69(5) ?
    Br2 Zn Br1 . . 116.759(13) ?
