# Supplementary material for: Dibromido[(tert-butyl­amino)dimeth­yl(piperidin-1-ylmeth­yl)silane-κ2 N,N′]zinc(II)
Source: Acta Crystallogr Sect E Struct Rep Online. 2009 May 23;65(Pt 6):m680. doi: 10.1107/S1600536809018364 (PMC2969557; doi:10.1107/S1600536809018364)
Supplement: Supplementary file 2 [file e-65-0m680-Isup2.hkl]

#
# h,k,l, Fc-squared, Fo-squared, sigma(Fo-squared) and status flag
#
data_I
_shelx_title ' vc33m in P2(1)/c'
_shelx_refln_list_code          4
_shelx_F_calc_maximum      300.29
_exptl_crystal_F_000       912.00
_reflns_d_resolution_high  0.8107
 
loop_
 _symmetry_equiv_pos_as_xyz
 'x, y, z'
 '-x, y+1/2, -z+1/2'
 '-x, -y, -z'
 'x, -y-1/2, z-1/2'
 
_cell_length_a    12.0284
_cell_length_b    10.6505
_cell_length_c    14.5633
_cell_angle_alpha  90.000
_cell_angle_beta  109.752
_cell_angle_gamma  90.000
 
_shelx_F_squared_multiplier     1.000
 
loop_
 _refln_index_h
 _refln_index_k
 _refln_index_l
 _refln_F_squared_calc
 _refln_F_squared_meas
 _refln_F_squared_sigma
 _refln_observed_status
   2   0   0    12831.41    12483.16     89.80 o
   3   0   0    22464.63    23483.29    224.89 o
   4   0   0    13824.62    14438.53    218.90 o
   5   0   0    18096.74    17112.22     97.78 o
   6   0   0     1335.44     1354.33     38.20 o
   7   0   0     4487.76     4298.54     75.22 o
   8   0   0       38.10       61.14     26.20 o
   9   0   0      627.40      590.97     89.12 o
  10   0   0       51.05       62.05     88.80 o
  11   0   0        2.53       38.37    124.47 o
  12   0   0    16053.20    16473.61    241.52 o
  13   0   0      754.14      600.50    141.46 o
   1   1   0    45775.31    44889.18    258.36 o
   2   1   0     2187.36     2216.96     20.45 o
   3   1   0    10318.55    10829.57     78.89 o
   4   1   0     1724.91     1788.34     28.25 o
   5   1   0      391.52      418.86     28.46 o
   6   1   0    66659.20    64359.99    249.97 o
   7   1   0     2820.21     2883.25     60.30 o
   8   1   0       38.20       56.01     54.68 o
   9   1   0     7754.14     7623.32     79.33 o
  10   1   0      831.17      834.70     74.42 o
  11   1   0     5725.24     5830.61    115.94 o
  12   1   0      960.27     1138.01     96.31 o
  13   1   0     1507.97     1579.57    104.55 o
   0   2   0    18475.04    18787.30     80.03 o
   1   2   0      683.03      707.79     15.54 o
   2   2   0      302.08      311.51     17.41 o
   3   2   0     4334.83     4444.34     54.64 o
   4   2   0     5586.66     5777.28     66.03 o
   5   2   0    27503.76    27683.06    202.50 o
   6   2   0     3969.68     4074.76     59.11 o
   7   2   0    13057.06    12911.00    109.94 o
   8   2   0     1687.86     1663.88     43.08 o
   9   2   0      154.53      157.34     57.64 o
  10   2   0      387.98      358.93     73.54 o
  11   2   0       17.63       17.48     82.37 o
  12   2   0     3260.29     3380.17    109.30 o
  13   2   0       47.93       82.29    118.49 o
   1   3   0     7954.67     7829.26     71.71 o
   2   3   0     8272.09     8305.86     56.66 o
   3   3   0     1055.54     1118.81     28.33 o
   4   3   0        8.89       27.51     33.18 o
   5   3   0     5434.06     5426.50     56.92 o
   6   3   0     1949.95     1879.74     41.15 o
   7   3   0     1506.88     1493.62     39.64 o
   8   3   0      768.04      743.40     48.12 o
   9   3   0     1051.66      984.14     57.43 o
  10   3   0     2614.85     2831.91     81.26 o
  11   3   0      114.05      149.45     78.24 o
  12   3   0        1.32       13.29     94.59 o
  13   3   0      617.32      648.40    129.59 o
   0   4   0      369.56      484.81     31.38 o
   1   4   0    12196.59    12449.79    137.07 o
   2   4   0     6825.29     7062.26     67.33 o
   3   4   0     1475.58     1461.49     36.05 o
   4   4   0    10059.27    10004.15    141.79 o
   5   4   0     3469.61     3404.52     68.42 o
   6   4   0      559.99      541.49     36.95 o
   7   4   0       50.38       63.08     41.28 o
   8   4   0     3235.93     3175.62     86.09 o
   9   4   0     1684.49     1690.57     70.28 o
  10   4   0      254.09      274.76     67.28 o
  11   4   0     2886.79     3176.80    150.64 o
  12   4   0        7.35      -21.53    129.91 o
  13   4   0     1420.22     1638.93    169.18 o
   1   5   0     2875.86     2761.83     39.44 o
   2   5   0    10638.81    10556.96     85.64 o
   3   5   0     1132.46     1123.89     39.45 o
   4   5   0      246.45      266.89     48.10 o
   5   5   0    12044.65    11626.17    134.93 o
   6   5   0     5184.67     4868.87     90.24 o
   7   5   0     8846.49     8663.97     90.39 o
   8   5   0      199.05      279.25     61.00 o
   9   5   0        4.81       11.37     52.75 o
  10   5   0     5496.76     5698.59    145.77 o
  11   5   0     2241.48     2452.10    109.67 o
  12   5   0      292.87      347.45    112.60 o
   0   6   0    14883.30    14177.84    129.05 o
   1   6   0    12495.47    12305.57    167.57 o
   2   6   0     2034.58     2065.45     38.70 o
   3   6   0        7.61       27.61     34.87 o
   4   6   0    14734.27    14609.80    107.56 o
   5   6   0     1876.65     1795.28     81.52 o
   6   6   0      187.43      159.48     74.62 o
   7   6   0     1487.46     1416.97     70.05 o
   8   6   0     1040.52     1085.19     68.07 o
   9   6   0      278.69      293.07     69.30 o
  10   6   0      555.28      647.62     80.91 o
  11   6   0     1555.18     1723.73    107.31 o
  12   6   0     2961.94     3122.07    150.54 o
   1   7   0     6644.97     6655.31    111.23 o
   2   7   0     1226.02     1270.99     44.02 o
   3   7   0     2769.34     2763.10     67.17 o
   4   7   0        3.75        5.97     48.61 o
   5   7   0     3608.52     3585.65     81.14 o
   6   7   0     5155.79     5034.73    124.06 o
   7   7   0     2191.54     2340.50     91.59 o
   8   7   0     1241.00     1269.83     72.31 o
   9   7   0      242.95      260.87     74.00 o
  10   7   0     3069.02     3136.05    111.82 o
  11   7   0     1844.72     1807.09    160.20 o
   0   8   0      366.14      380.00     66.42 o
   1   8   0        9.17       15.90     43.11 o
   2   8   0      152.93      157.19     44.79 o
   3   8   0     1340.83     1288.33     63.84 o
   4   8   0      303.64      262.32     84.34 o
   5   8   0     4342.24     4111.35    101.48 o
   6   8   0        3.03       26.19     86.22 o
   7   8   0     4442.21     4072.23    129.43 o
   8   8   0      140.78      152.27     69.40 o
   9   8   0     2746.62     2614.56    105.60 o
  10   8   0       32.34      -27.90    174.84 o
  11   8   0      132.17       46.05    154.38 o
   1   9   0      570.88      558.79     48.14 o
   2   9   0      295.58      278.38     50.25 o
   3   9   0      676.90      664.89    101.77 o
   4   9   0      566.09      572.61     87.59 o
   5   9   0      390.67      330.63     95.53 o
   6   9   0       22.41       13.14     85.37 o
   7   9   0      746.17      847.22    134.03 o
   8   9   0     1335.66     1190.29    112.68 o
   9   9   0       48.09       92.38    140.55 o
  10   9   0      149.74      177.64    153.82 o
   0  10   0       22.31       80.83     94.84 o
   1  10   0     2979.38     2964.56     89.92 o
   2  10   0     1740.55     1672.19    101.02 o
   3  10   0       49.70       31.45     91.77 o
   4  10   0     2162.61     2282.29    117.84 o
   5  10   0     1274.97     1317.29    114.16 o
   6  10   0       61.95      107.65    151.50 o
   7  10   0        6.39       73.05    141.15 o
   8  10   0      201.65      198.15    101.85 o
   9  10   0       17.69       16.17    192.37 o
   1  11   0       59.82       50.36    105.88 o
   2  11   0     2851.85     2917.32    144.71 o
   3  11   0        6.04       33.30     98.79 o
   4  11   0       16.86       18.69     93.21 o
   5  11   0     3621.24     3414.61    139.64 o
   6  11   0     1678.52     1897.54    161.27 o
   7  11   0      998.36      978.35    157.91 o
   0  12   0     3434.46     3605.37    206.48 o
   1  12   0     1939.50     1952.16    149.07 o
   2  12   0      126.29      183.42    129.85 o
   3  12   0      112.29       92.20    139.52 o
   4  12   0     3883.18     4050.18    158.02 o
   5  12   0       85.12      122.51    117.55 o
   1  13   0      192.13      226.16    151.91 o
   2  13   0     1698.47     1543.67    172.08 o
 -14   1   1      279.80      201.29    121.14 o
 -13   1   1     2164.90     2302.37    109.25 o
 -12   1   1     1022.35     1125.15     91.11 o
 -11   1   1      963.16      937.93     83.04 o
 -10   1   1      800.06      740.17     70.74 o
  -9   1   1     1298.97     1227.37     38.99 o
  -8   1   1      921.79      924.23     49.30 o
  -7   1   1       20.85       34.86     22.55 o
  -6   1   1     3657.44     3720.91     52.71 o
  -5   1   1      624.99      562.21     21.11 o
  -4   1   1     2615.25     2578.85     22.74 o
  -3   1   1     3286.07     3462.90     35.18 o
  -2   1   1     8617.83     8619.90     52.74 o
  -1   1   1    13079.34    13224.10     64.02 o
   0   1   1    14952.11    15068.73    208.01 o
   1   1   1      868.20      795.16     12.25 o
   2   1   1      532.44      624.91     13.47 o
   3   1   1     3021.08     3138.01     26.99 o
   4   1   1    15453.84    16096.90    150.95 o
   5   1   1      908.40      878.95     28.80 o
   6   1   1     5994.52     6144.22     60.24 o
   7   1   1      305.99      281.05     35.07 o
   8   1   1     1933.68     1898.49     76.93 o
   9   1   1     2019.08     1910.43     60.95 o
  10   1   1     1061.12     1105.06     78.42 o
  11   1   1      904.81     1061.41     89.99 o
  12   1   1      785.15      806.29     95.46 o
  13   1   1       22.58        5.29    100.18 o
 -14   2   1     2501.38     2537.91    140.75 o
 -13   2   1      328.70      265.16    113.14 o
 -12   2   1        5.47       -6.53     86.07 o
 -11   2   1     1931.20     1903.20     87.10 o
 -10   2   1     1366.83     1449.38     75.26 o
  -9   2   1      474.32      507.10     60.65 o
  -8   2   1     2969.84     2745.08     61.47 o
  -7   2   1     5986.74     5849.09     64.24 o
  -6   2   1    10773.88    10403.97     63.37 o
  -5   2   1     8969.80     8779.03     92.81 o
  -4   2   1     2013.68     2265.42     29.21 o
  -3   2   1     7096.28     7561.79     54.79 o
  -2   2   1    40767.88    40961.18    206.01 o
  -1   2   1     4130.62     4286.96     37.88 o
   0   2   1     5049.48     5051.19     27.83 o
   1   2   1       22.05       41.74     11.94 o
   2   2   1     9569.40    10064.71     92.07 o
   3   2   1    17651.79    18203.83    153.66 o
   4   2   1     4308.85     4622.44     46.92 o
   5   2   1    10764.72    10769.56     97.58 o
   6   2   1    10574.92    10619.61    160.67 o
   7   2   1     3941.88     3965.90     52.69 o
   8   2   1       32.58       44.55     62.97 o
   9   2   1      145.87      175.21     59.47 o
  10   2   1     9174.92     9245.12    181.46 o
  11   2   1     4270.77     4435.34    111.05 o
  12   2   1      332.84      353.56     88.27 o
  13   2   1       50.04       93.84    130.10 o
 -13   3   1     1826.01     1991.07    134.72 o
 -12   3   1     4482.94     4702.66    154.66 o
 -11   3   1     7423.80     7268.20    116.63 o
 -10   3   1     1028.38     1015.66     63.62 o
  -9   3   1      188.26      165.03     49.45 o
  -8   3   1    21423.90    21113.39    157.16 o
  -7   3   1     2905.86     2861.71     42.10 o
  -6   3   1       88.53       85.39     26.44 o
  -5   3   1     1225.02     1120.44     40.28 o
  -4   3   1      923.77      907.05     36.10 o
  -3   3   1     5693.30     5950.50     74.61 o
  -2   3   1     7303.90     7771.90     77.29 o
  -1   3   1    27813.28    28091.78    149.48 o
   0   3   1    13028.19    12882.80     74.54 o
   1   3   1    28373.85    28631.79    138.74 o
   2   3   1      804.19      833.54     20.42 o
   3   3   1      283.18      364.13     24.51 o
   4   3   1    46209.23    45440.44    275.18 o
   5   3   1    16070.45    16203.66     84.76 o
   6   3   1      305.12      352.61     30.19 o
   7   3   1       28.30       54.59     35.79 o
   8   3   1       42.61       41.70     56.61 o
   9   3   1     6103.66     6129.10     97.79 o
  10   3   1      931.85     1011.98     77.07 o
  11   3   1     3067.48     2870.53    107.33 o
  12   3   1     1317.00     1276.84    122.07 o
  13   3   1     1080.84     1222.10    137.18 o
 -13   4   1      130.47      143.67    149.05 o
 -12   4   1        8.49       43.36    122.32 o
 -11   4   1     2424.19     2454.27    120.81 o
 -10   4   1     2943.38     2811.58     75.45 o
  -9   4   1     3499.00     3292.59     71.17 o
  -8   4   1      798.56      788.96     40.41 o
  -7   4   1    11898.89    11489.33     88.68 o
  -6   4   1     2240.23     2179.56     50.89 o
  -5   4   1    13160.63    12842.27    102.70 o
  -4   4   1     2175.77     2211.50     47.50 o
  -3   4   1       47.46       59.73     19.46 o
  -2   4   1    29414.76    29762.63    252.70 o
  -1   4   1     6882.17     6921.56     41.37 o
   0   4   1     1451.23     1550.29     27.08 o
   1   4   1     4747.68     5027.13     35.93 o
   2   4   1     4402.24     4478.19     77.09 o
   3   4   1    18652.99    18881.73    232.92 o
   4   4   1      515.15      533.56     41.66 o
   5   4   1    17694.42    16988.54    161.86 o
   6   4   1     2276.50     2255.14     50.19 o
   7   4   1     4136.01     4156.06     54.13 o
   8   4   1        5.17       26.61     60.12 o
   9   4   1        6.31       31.67     69.79 o
  10   4   1    10533.28    10445.66    125.16 o
  11   4   1     1783.48     1922.25    123.52 o
  12   4   1       76.08      113.75    132.69 o
  13   4   1      214.17      246.59    152.32 o
 -13   5   1     1024.20     1039.60    131.27 o
 -12   5   1       44.27       58.91    105.39 o
 -11   5   1      387.35      373.38     88.78 o
 -10   5   1      786.52      779.63     77.42 o
  -9   5   1       78.04       74.78     49.14 o
  -8   5   1     1463.86     1499.69     52.44 o
  -7   5   1      611.68      561.16     38.43 o
  -6   5   1     1956.55     1885.62     70.67 o
  -5   5   1     1702.63     1630.89     67.16 o
  -4   5   1    13224.95    12831.08    118.46 o
  -3   5   1    22976.59    22775.88    191.09 o
  -2   5   1      216.18      238.88     26.42 o
  -1   5   1    11844.38    11570.02    112.37 o
   0   5   1       32.64       23.89     25.72 o
   1   5   1     5848.52     6284.30     56.74 o
   2   5   1     1089.43     1063.26     31.03 o
   3   5   1       20.10       26.44     37.61 o
   4   5   1    11322.56    11197.00     80.58 o
   5   5   1      236.69      266.79     29.94 o
   6   5   1       61.37       57.98     51.75 o
   7   5   1      220.61      220.55     57.55 o
   8   5   1     3943.36     3846.57     84.23 o
   9   5   1     3353.66     3437.68    100.22 o
  10   5   1     1084.68     1121.66     98.60 o
  11   5   1     3248.02     3300.82    141.71 o
  12   5   1       16.15       55.24    170.64 o
 -12   6   1      469.98      527.66    109.16 o
 -11   6   1       48.12       82.19     98.73 o
 -10   6   1      336.76      374.14     83.67 o
  -9   6   1     4117.45     4237.28     90.55 o
  -8   6   1        8.08       10.57     59.19 o
  -7   6   1       89.85       60.48     33.69 o
  -6   6   1     3955.20     3836.73     64.70 o
  -5   6   1     1037.53      943.19     40.30 o
  -4   6   1     4147.69     4061.15     55.68 o
  -3   6   1     2685.84     2735.23     70.27 o
  -2   6   1     3375.51     3374.40     69.45 o
  -1   6   1     5975.75     5795.29     53.65 o
   0   6   1      132.36      160.77     25.89 o
   1   6   1     1161.93     1199.22     35.50 o
   2   6   1     6582.36     6633.22     80.86 o
   3   6   1     3382.88     3331.50     54.45 o
   4   6   1      512.61      570.26     56.56 o
   5   6   1       14.13       21.67     59.65 o
   6   6   1     2900.78     2811.22     72.60 o
   7   6   1     1081.59      991.22     66.19 o
   8   6   1     1262.99     1333.24     71.90 o
   9   6   1     3469.48     3473.62     92.67 o
  10   6   1     1418.14     1523.43     89.09 o
  11   6   1      481.06      572.00    122.83 o
  12   6   1      555.34      540.90    168.17 o
 -12   7   1     2519.98     2936.12    183.92 o
 -11   7   1      304.25      317.23     99.49 o
 -10   7   1     3497.00     3474.39    112.35 o
  -9   7   1      919.76     1031.77     75.82 o
  -8   7   1     1739.02     1798.72     83.38 o
  -7   7   1     7325.58     6946.24    126.20 o
  -6   7   1      149.98      203.63     81.00 o
  -5   7   1     4825.02     4744.88     64.27 o
  -4   7   1       23.67       33.18     39.40 o
  -3   7   1     1139.30     1140.90     42.37 o
  -2   7   1       15.32        9.52     39.31 o
  -1   7   1     3760.52     3624.78     60.01 o
   0   7   1    16304.83    15930.21    137.24 o
   1   7   1      640.36      637.13     40.61 o
   2   7   1     6394.09     6517.10     69.74 o
   3   7   1    17043.69    16243.05    209.97 o
   4   7   1      741.53      718.91     49.07 o
   5   7   1     8489.87     8604.50    132.18 o
   6   7   1      686.65      696.06     83.17 o
   7   7   1      910.07      907.45     67.78 o
   8   7   1     1075.14     1139.12     71.14 o
   9   7   1      122.06       96.04     85.10 o
  10   7   1        5.62       13.16    115.14 o
  11   7   1      220.67      285.32    142.66 o
 -11   8   1     2233.76     2434.71    171.78 o
 -10   8   1      136.64       91.33    102.78 o
  -9   8   1     1330.24     1416.28     82.36 o
  -8   8   1       80.77      136.16     79.66 o
  -7   8   1     4164.35     4119.97    129.06 o
  -6   8   1    13095.64    12695.63    371.95 o
  -5   8   1      241.07      222.79     68.22 o
  -4   8   1     3080.30     2977.02    118.18 o
  -3   8   1     1962.16     2042.02     69.06 o
  -2   8   1       51.89      107.24     44.84 o
  -1   8   1    17975.35    17723.04    150.22 o
   0   8   1        8.70       31.88     35.57 o
   1   8   1     3761.21     3662.16    103.99 o
   2   8   1     1864.56     1956.95     60.38 o
   3   8   1     2711.22     2590.38     93.57 o
   4   8   1       29.51      -11.95     68.68 o
   5   8   1      362.04      396.88     75.94 o
   6   8   1    14619.00    14779.17    181.16 o
   7   8   1      376.98      319.27     86.81 o
   8   8   1      165.39      147.36    120.00 o
   9   8   1     3310.76     3380.52    139.52 o
  10   8   1     1913.78     1985.57    157.72 o
 -10   9   1       39.24       37.30    139.22 o
  -9   9   1      192.71      193.28    125.26 o
  -8   9   1     1087.56      940.93    130.94 o
  -7   9   1     7161.84     6944.73    145.38 o
  -6   9   1     1922.23     1982.09     97.68 o
  -5   9   1     4274.68     4413.22    127.84 o
  -4   9   1     1021.50      930.24    107.85 o
  -3   9   1     3718.78     3577.16    109.38 o
  -2   9   1        7.55       15.22     61.08 o
  -1   9   1      123.64      125.09     63.98 o
   0   9   1    18361.06    18617.50    290.15 o
   1   9   1     1798.46     1697.51     60.50 o
   2   9   1      331.57      386.75     54.70 o
   3   9   1      275.35      318.18     74.40 o
   4   9   1     1458.47     1395.19    103.80 o
   5   9   1    10831.27    10413.06    333.90 o
   6   9   1      224.64      181.12    126.20 o
   7   9   1     1630.55     1475.61    130.09 o
   8   9   1     3522.91     3791.11    150.24 o
   9   9   1       53.41       42.57    122.24 o
  -9  10   1        6.86       90.55    156.77 o
  -8  10   1      367.04      384.90    150.62 o
  -7  10   1      528.87      442.13    129.97 o
  -6  10   1     9880.03     9892.35    186.29 o
  -5  10   1      371.23      381.14    105.56 o
  -4  10   1      137.66      157.82     96.11 o
  -3  10   1       12.59       47.33    113.22 o
  -2  10   1       72.34      138.68     95.54 o
  -1  10   1     7597.05     7596.75    105.97 o
   0  10   1      208.22      209.48     74.86 o
   1  10   1     2932.94     3003.80     84.08 o
   2  10   1      597.86      650.77     93.35 o
   3  10   1        3.61       -8.65    105.53 o
   4  10   1      210.70      204.05    106.26 o
   5  10   1      378.28      475.05    125.40 o
   6  10   1     5624.55     5732.48    180.26 o
   7  10   1      498.87      596.94    152.49 o
   8  10   1      222.38      257.35    118.03 o
  -7  11   1     1391.64     1503.52    165.78 o
  -6  11   1      110.81      134.01    139.78 o
  -5  11   1     2631.77     2658.37    121.84 o
  -4  11   1      100.19       98.48    123.82 o
  -3  11   1      260.15      256.37    121.15 o
  -2  11   1     2776.31     2885.58    119.64 o
  -1  11   1       49.36       35.65     88.19 o
   0  11   1     2879.77     2994.86    125.04 o
   1  11   1     2721.74     2669.76    131.79 o
   2  11   1      341.75      330.39    101.89 o
   3  11   1      120.30      118.44    100.59 o
   4  11   1      159.59      247.83    108.65 o
   5  11   1      931.33     1052.03    151.94 o
   6  11   1      318.47      321.95    133.00 o
   7  11   1     2299.65     2404.08    177.41 o
  -5  12   1      829.46      980.83    130.42 o
  -4  12   1     1084.47      901.56    155.45 o
  -3  12   1      349.57      409.60    111.68 o
  -2  12   1      672.26      836.43    144.07 o
  -1  12   1      198.59      297.40    133.69 o
   0  12   1      629.59      637.25    112.28 o
   1  12   1      870.38      819.53    133.91 o
   2  12   1      399.96      429.93    134.48 o
   3  12   1       33.67      100.23    112.94 o
   4  12   1      441.36      440.54    111.52 o
   5  12   1      135.18      198.63    133.26 o
  -2  13   1        9.20      -34.11    154.69 o
  -1  13   1     1834.74     2066.03    179.97 o
   0  13   1      428.24      352.95    130.56 o
   1  13   1      327.85      426.20    154.92 o
 -14   0   2      158.96      141.91    138.34 o
 -13   0   2     5001.71     5223.99    175.60 o
 -12   0   2     9204.97     9495.45    190.25 o
 -11   0   2      344.41      435.80    102.24 o
 -10   0   2     1801.70     1815.64    110.82 o
  -9   0   2      590.40      612.68     37.92 o
  -8   0   2     6849.50     6987.33     96.30 o
  -7   0   2    38289.87    37529.98    264.73 o
  -6   0   2     7326.45     7309.15    100.78 o
  -5   0   2     4057.75     4076.48     45.72 o
  -4   0   2    19640.95    19965.60    127.68 o
  -3   0   2     4467.78     4816.89     34.34 o
  -2   0   2      302.95      360.20     12.88 o
  -1   0   2    37176.71    36784.72    231.72 o
   0   0   2    14440.83    15119.15     45.25 o
   1   0   2    33812.91    33114.94    171.59 o
   2   0   2     6267.35     6763.19     55.27 o
   3   0   2    29194.22    30351.82    463.85 o
   4   0   2     4680.11     4550.10     76.23 o
   5   0   2    41491.54    39112.41    333.66 o
   6   0   2      101.45      104.37     54.94 o
   7   0   2     4016.93     3970.46     88.72 o
   8   0   2    15306.17    14810.58    147.70 o
   9   0   2     1780.27     1835.14     83.99 o
  10   0   2     1035.87     1054.31    113.50 o
  11   0   2      416.95      436.17    128.72 o
  12   0   2     3005.96     2827.57    155.69 o
  13   0   2       62.75       67.88    149.47 o
 -14   1   2     2255.99     2199.42    129.39 o
 -13   1   2     5233.66     5488.91    126.75 o
 -12   1   2     2847.11     2889.84    100.23 o
 -11   1   2     1099.03     1125.36     78.83 o
 -10   1   2     1812.37     1909.65     78.71 o
  -9   1   2     1073.65     1035.34     37.00 o
  -8   1   2     3679.11     3648.75     50.64 o
  -7   1   2     7212.63     7078.19     88.64 o
  -6   1   2    28511.56    27462.04    244.98 o
  -5   1   2     8109.57     8451.00     86.04 o
  -4   1   2     6127.54     6466.41     70.59 o
  -3   1   2    13777.55    13951.74     92.92 o
  -2   1   2     4896.34     5022.91     45.34 o
  -1   1   2    14714.31    15156.08     74.75 o
   0   1   2     5918.98     5988.50     54.49 o
   1   1   2     1349.08     1338.03     16.25 o
   2   1   2    30132.16    30748.74    124.07 o
   3   1   2        7.70       37.72     17.39 o
   4   1   2     1891.28     1753.17     33.57 o
   5   1   2     4823.22     4938.57     61.39 o
   6   1   2    22572.17    22071.41    133.71 o
   7   1   2     4151.78     4228.57     67.96 o
   8   1   2      150.58      160.13     44.16 o
   9   1   2     3048.79     3083.69     81.55 o
  10   1   2     1105.55     1139.62     87.15 o
  11   1   2     9277.61     9465.00    142.96 o
  12   1   2      231.70      163.66     96.34 o
  13   1   2      264.44      182.32    118.35 o
 -14   2   2     1438.64     1575.93    146.48 o
 -13   2   2     2173.81     2224.64    140.26 o
 -12   2   2     6693.63     6534.66    119.23 o
 -11   2   2     2492.92     2636.37     88.58 o
 -10   2   2       59.99       74.84     62.27 o
  -9   2   2     1385.94     1377.13     65.61 o
  -8   2   2       52.64       23.80     35.18 o
  -7   2   2     5079.13     5034.63     50.60 o
  -6   2   2     2696.15     2629.23     38.60 o
  -5   2   2     1249.11     1377.27     28.22 o
  -4   2   2     6888.25     7140.83     45.42 o
  -3   2   2     5129.75     5331.95     35.09 o
  -2   2   2     9545.06     9768.83     58.33 o
  -1   2   2      358.20      353.46     14.12 o
   0   2   2    38027.20    38307.09    180.81 o
   1   2   2    11634.43    11576.28     92.63 o
   2   2   2      283.36      285.39     18.95 o
   3   2   2     5610.84     5681.41     55.46 o
   4   2   2      351.54      389.09     29.98 o
   5   2   2    12319.42    12279.42    110.70 o
   6   2   2     2019.75     2132.84     45.83 o
   7   2   2     1212.55     1254.79     63.95 o
   8   2   2     1982.12     2045.74     77.91 o
   9   2   2        4.95      -16.65     75.89 o
  10   2   2     2368.59     2182.14     96.71 o
  11   2   2       25.89       33.56     91.02 o
  12   2   2     3323.74     3575.93    125.83 o
  13   2   2     1174.92     1400.32    146.00 o
 -14   3   2      742.26      878.36    141.59 o
 -13   3   2      911.84     1068.96    129.33 o
 -12   3   2      842.92      960.37    115.77 o
 -11   3   2        2.42       50.62     75.44 o
 -10   3   2      114.54      119.63     69.18 o
  -9   3   2      507.68      527.03     51.40 o
  -8   3   2     1974.62     2023.64     54.44 o
  -7   3   2        5.90       21.14     23.71 o
  -6   3   2      699.58      726.32     32.82 o
  -5   3   2     9106.20     9035.54     49.20 o
  -4   3   2      938.72      964.75     31.08 o
  -3   3   2      465.92      540.79     23.59 o
  -2   3   2    18255.43    18678.49    117.05 o
  -1   3   2    15474.25    15547.74     82.55 o
   0   3   2     8949.35     9027.97     74.76 o
   1   3   2     2081.90     2140.76     22.16 o
   2   3   2     2067.15     2048.54     26.03 o
   3   3   2     1199.18     1190.86     27.37 o
   4   3   2     3836.51     4101.62     59.12 o
   5   3   2       39.07       69.00     33.10 o
   6   3   2     2614.29     2758.99     44.70 o
   7   3   2     2878.89     2882.98     54.71 o
   8   3   2      254.73      219.09     64.66 o
   9   3   2       35.44       61.80     78.34 o
  10   3   2     2663.64     2707.82    106.43 o
  11   3   2      184.88      277.52     94.06 o
  12   3   2      213.56      259.49    115.83 o
 -13   4   2      849.96      978.88    132.35 o
 -12   4   2     1567.44     1646.87    123.67 o
 -11   4   2     2889.54     2982.81    117.12 o
 -10   4   2     1080.21     1099.02     62.35 o
  -9   4   2     2690.80     2693.38     64.67 o
  -8   4   2    13693.08    13708.93     69.27 o
  -7   4   2      852.61      878.97     31.66 o
  -6   4   2      867.14      782.86     23.75 o
  -5   4   2     3078.40     3095.53     56.70 o
  -4   4   2      700.83      660.81     38.48 o
  -3   4   2     1942.18     1884.56     39.02 o
  -2   4   2      374.52      368.56     20.76 o
  -1   4   2      423.73      361.80     22.81 o
   0   4   2     2296.41     2459.65     28.72 o
   1   4   2    25736.99    26972.77    274.94 o
   2   4   2       15.56       22.83     20.62 o
   3   4   2     3555.05     3720.57     60.32 o
   4   4   2    21146.95    20771.63    145.13 o
   5   4   2       15.48        2.31     45.61 o
   6   4   2     1806.83     1812.55     55.57 o
   7   4   2     1464.60     1426.28     47.94 o
   8   4   2       62.21       70.36     65.21 o
   9   4   2     4300.68     4332.45     99.95 o
  10   4   2      160.15      177.45     90.69 o
  11   4   2      421.43      367.47    100.79 o
  12   4   2        4.14       15.22    138.70 o
 -13   5   2      470.58      462.93    127.80 o
 -12   5   2        4.54       31.76    112.71 o
 -11   5   2      111.48      142.56     81.33 o
 -10   5   2       68.02      131.01     75.62 o
  -9   5   2     3901.62     3810.51     79.14 o
  -8   5   2     2797.47     2710.15     52.77 o
  -7   5   2     7170.65     7147.90     94.66 o
  -6   5   2     3526.68     3508.84     82.30 o
  -5   5   2    11206.18    10519.61    111.62 o
  -4   5   2        3.74        4.27     44.41 o
  -3   5   2     3877.54     3845.75     67.30 o
  -2   5   2    34899.42    34019.25    135.64 o
  -1   5   2    16087.06    16461.12    132.38 o
   0   5   2     2016.95     2151.19     38.58 o
   1   5   2       91.76      112.86     22.81 o
   2   5   2     1472.77     1556.87     44.23 o
   3   5   2    15856.66    15582.42    171.34 o
   4   5   2      224.19      248.75     35.62 o
   5   5   2     3311.13     3316.24     74.22 o
   6   5   2       38.42       74.63     48.88 o
   7   5   2     2606.90     2475.92     75.16 o
   8   5   2       16.51       20.02     71.78 o
   9   5   2     1631.27     1576.18     91.82 o
  10   5   2     7898.38     8266.29    193.93 o
  11   5   2     2366.44     2411.45    134.86 o
  12   5   2      720.04      715.47    206.05 o
 -12   6   2      530.58      598.25    107.02 o
 -11   6   2     1917.19     2073.39    101.32 o
 -10   6   2      588.13      496.41     86.31 o
  -9   6   2     1285.88     1241.75     73.09 o
  -8   6   2    14426.83    13850.39    134.03 o
  -7   6   2     9392.32     9015.15    124.92 o
  -6   6   2       30.93       41.22     57.44 o
  -5   6   2     4715.74     4649.13     93.93 o
  -4   6   2     2491.77     2401.45     70.18 o
  -3   6   2    19429.22    18784.16    166.45 o
  -2   6   2     3928.89     3861.43     93.02 o
  -1   6   2    10294.28     9838.58    110.01 o
   0   6   2      632.62      580.82     22.48 o
   1   6   2     3184.17     3363.72     49.00 o
   2   6   2      473.89      451.40     36.36 o
   3   6   2     1339.57     1358.69     52.88 o
   4   6   2    14652.76    14514.78    141.40 o
   5   6   2    10128.75     9809.38     96.20 o
   6   6   2     1751.84     1722.16     63.42 o
   7   6   2       95.91      125.80     59.98 o
   8   6   2     2282.72     2279.82     79.50 o
   9   6   2     9030.20     9666.80    136.94 o
  10   6   2       20.17       55.99    116.37 o
  11   6   2      504.91      566.15    159.69 o
 -12   7   2      550.30      533.05    111.89 o
 -11   7   2      314.63      459.97     97.81 o
 -10   7   2      148.20       96.09     85.59 o
  -9   7   2     2622.75     2837.86     93.56 o
  -8   7   2      462.73      464.10     71.88 o
  -7   7   2     9127.34     8670.13    131.65 o
  -6   7   2     2503.74     2445.20     92.71 o
  -5   7   2        5.54       14.05     69.69 o
  -4   7   2      574.38      588.67     58.09 o
  -3   7   2     2409.28     2412.93     68.68 o
  -2   7   2    16091.17    15702.43    227.02 o
  -1   7   2     6038.55     5908.22     75.32 o
   0   7   2       45.32       61.80     21.95 o
   1   7   2      133.25      157.03     38.66 o
   2   7   2     1342.41     1370.87     56.88 o
   3   7   2     4170.75     4145.19     83.56 o
   4   7   2      107.20      173.57     55.54 o
   5   7   2      263.13      243.56     67.19 o
   6   7   2     1119.90     1127.36     62.68 o
   7   7   2       93.15       69.84     61.13 o
   8   7   2      967.07     1112.92     96.03 o
   9   7   2      943.24      801.19    119.36 o
  10   7   2     3121.73     3377.99    150.70 o
  11   7   2      350.75      341.53    177.55 o
 -11   8   2      722.73      789.66    123.31 o
 -10   8   2     1045.76     1124.15     99.52 o
  -9   8   2      235.50      234.54     99.53 o
  -8   8   2     2940.44     2769.83    110.14 o
  -7   8   2      118.16      134.66     82.62 o
  -6   8   2     2666.76     2624.51    101.84 o
  -5   8   2        4.75       64.52     71.85 o
  -4   8   2      423.18      331.31     74.67 o
  -3   8   2      606.77      628.46     43.17 o
  -2   8   2     1330.53     1355.52     93.67 o
  -1   8   2      699.17      709.37     55.92 o
   0   8   2     4058.14     3821.54     75.23 o
   1   8   2       61.95       75.57     47.42 o
   2   8   2     3200.90     3203.65     77.38 o
   3   8   2      407.69      373.24     66.43 o
   4   8   2     1718.71     1705.05     92.87 o
   5   8   2       77.89       77.50     70.92 o
   6   8   2      248.18      287.62     77.64 o
   7   8   2      201.73      119.53    103.51 o
   8   8   2      193.94      110.83    121.79 o
   9   8   2       18.32       68.19    121.50 o
  10   8   2       78.17      179.35    163.49 o
 -10   9   2       71.68       44.23    182.78 o
  -9   9   2       10.41       19.07    147.88 o
  -8   9   2      976.81      963.98     99.54 o
  -7   9   2       69.61       54.20     78.64 o
  -6   9   2        1.41       48.16     80.81 o
  -5   9   2     2597.75     2478.26    109.07 o
  -4   9   2     1317.14     1476.73    124.35 o
  -3   9   2     1537.47     1441.77    105.74 o
  -2   9   2      173.09      180.71     74.04 o
  -1   9   2      255.09      256.60     59.80 o
   0   9   2     1754.10     1714.74     62.79 o
   1   9   2     2430.54     2362.74     65.58 o
   2   9   2       11.41      -16.57     70.04 o
   3   9   2       76.65       86.30     72.16 o
   4   9   2       24.74       32.33     89.13 o
   5   9   2       45.49       89.22    101.80 o
   6   9   2      273.50      223.73    115.85 o
   7   9   2      466.29      379.89    100.92 o
   8   9   2      439.92      393.16    119.87 o
   9   9   2       88.36      146.99    123.92 o
  -9  10   2     3006.20     3001.84    177.85 o
  -8  10   2     2433.29     2444.83    170.94 o
  -7  10   2       36.99       53.44    103.52 o
  -6  10   2     1004.16      979.37    121.38 o
  -5  10   2      965.50      894.02    109.58 o
  -4  10   2       52.64       20.15    110.94 o
  -3  10   2      508.82      449.90    106.10 o
  -2  10   2       94.81       58.50     84.08 o
  -1  10   2      334.90      367.95     65.49 o
   0  10   2      801.86      941.14     64.00 o
   1  10   2     2997.68     2911.45     76.26 o
   2  10   2      183.85      138.95     74.56 o
   3  10   2     1536.81     1511.75     88.47 o
   4  10   2     6121.37     6096.00    143.27 o
   5  10   2      140.72      128.19    119.39 o
   6  10   2      643.26      670.66    124.22 o
   7  10   2     2781.17     2744.47    143.86 o
   8  10   2        9.97       10.99    148.69 o
  -8  11   2      647.38      574.31    166.33 o
  -7  11   2     1550.34     1614.37    162.23 o
  -6  11   2     1126.83     1261.27    139.26 o
  -5  11   2     1694.47     1711.14    125.84 o
  -4  11   2        0.34       22.46    118.28 o
  -3  11   2     1386.92     1293.31    110.77 o
  -2  11   2     9208.10     8974.63    157.84 o
  -1  11   2      505.52      600.01     91.23 o
   0  11   2      793.10      764.94    111.52 o
   1  11   2      136.79      130.09     94.19 o
   2  11   2      167.42      236.98     97.66 o
   3  11   2     2894.17     2954.81    118.57 o
   4  11   2        0.51       29.57    132.13 o
   5  11   2      589.48      482.29    141.21 o
   6  11   2        8.67       67.01    187.46 o
  -6  12   2      169.45      242.41    161.04 o
  -5  12   2      897.36     1013.71    150.97 o
  -4  12   2       20.14       21.72    121.75 o
  -3  12   2     3748.31     3637.86    138.91 o
  -2  12   2      448.51      496.41    135.50 o
  -1  12   2     2808.83     2665.03    165.74 o
   0  12   2       17.03       87.06    196.78 o
   1  12   2      646.17      646.19    136.20 o
   2  12   2       83.99       40.94    114.16 o
   3  12   2       61.11       98.32    110.79 o
   4  12   2     3895.98     4140.61    161.28 o
  -1  13   2      117.27      210.21    152.65 o
   0  13   2       42.65       95.10    135.79 o
 -14   1   3      381.78      347.15    129.57 o
 -13   1   3      100.24      126.13     87.03 o
 -12   1   3     1447.74     1565.57     91.90 o
 -11   1   3     1678.99     1590.48     83.20 o
 -10   1   3      924.19      852.73     48.71 o
  -9   1   3      614.47      667.52     43.35 o
  -8   1   3    17291.89    16938.43     87.72 o
  -7   1   3     2413.49     2439.98     39.60 o
  -6   1   3      108.71      156.38     26.95 o
  -5   1   3      123.39      118.98     14.34 o
  -4   1   3     7259.26     7347.23     37.65 o
  -3   1   3     6044.59     6109.73     38.00 o
  -2   1   3       48.91       71.40     13.82 o
  -1   1   3     1356.42     1396.89     19.23 o
   0   1   3     5645.04     5819.60     39.92 o
   1   1   3     1567.27     1646.48     26.07 o
   2   1   3      559.44      517.36     22.22 o
   3   1   3     4015.44     4024.79     35.85 o
   4   1   3    16614.45    16051.71    169.82 o
   5   1   3      352.01      335.15     45.64 o
   6   1   3      238.14      240.83     51.70 o
   7   1   3     2300.21     2167.04     68.94 o
   8   1   3     6883.99     6784.27     94.12 o
   9   1   3     2475.74     2478.69     69.98 o
  10   1   3       37.19       48.57    116.70 o
  11   1   3      179.16      138.03    102.02 o
  12   1   3      312.53      316.93    109.77 o
 -14   2   3     3646.77     4064.30    162.03 o
 -13   2   3      447.43      421.04    122.59 o
 -12   2   3      154.76      172.38     86.44 o
 -11   2   3       89.50       86.49     74.97 o
 -10   2   3     1394.97     1422.93     58.70 o
  -9   2   3     5445.63     5388.75     61.54 o
  -8   2   3      113.42      140.40     34.60 o
  -7   2   3     8434.95     8210.41     89.35 o
  -6   2   3     7224.12     7389.74     49.60 o
  -5   2   3     2792.36     2891.08     29.13 o
  -4   2   3     4388.96     4705.72     49.54 o
  -3   2   3    26791.06    27550.43    180.29 o
  -2   2   3    62706.63    61977.07    289.76 o
  -1   2   3     2597.11     2594.77     28.35 o
   0   2   3     9969.40    10520.07     67.32 o
   1   2   3     5053.76     5420.63     35.14 o
   2   2   3    20875.46    21432.24    131.93 o
   3   2   3    20145.05    19453.51    101.14 o
   4   2   3      444.75      439.50     30.36 o
   5   2   3     3603.52     3775.86     62.79 o
   6   2   3      841.98      863.18     34.33 o
   7   2   3      391.30      379.64     55.25 o
   8   2   3      327.85      360.49     73.90 o
   9   2   3     1899.65     1937.82     96.68 o
  10   2   3     9632.04     9520.37    170.52 o
  11   2   3      469.52      446.43    101.94 o
  12   2   3      113.41      103.79    121.68 o
 -14   3   3      902.68     1083.04    141.54 o
 -13   3   3     4444.35     4752.43    149.00 o
 -12   3   3     2321.69     2272.02    125.95 o
 -11   3   3       23.46       33.48     73.78 o
 -10   3   3      104.86       98.34     65.96 o
  -9   3   3    19039.49    18913.90    155.61 o
  -8   3   3    16729.55    16565.61    110.87 o
  -7   3   3      607.60      617.88     31.25 o
  -6   3   3     5893.62     5921.63     43.90 o
  -5   3   3        5.93       17.87     25.31 o
  -4   3   3      659.14      669.71     29.59 o
  -3   3   3    37395.41    37506.11    337.25 o
  -2   3   3       23.47       54.86     15.82 o
  -1   3   3     9328.24     9062.03     78.54 o
   0   3   3       83.18      103.77     16.48 o
   1   3   3      142.19      126.76     17.12 o
   2   3   3      680.37      691.29     20.81 o
   3   3   3    22414.55    22770.14    246.69 o
   4   3   3    31766.31    31847.42    368.97 o
   5   3   3     1189.38     1218.61     52.34 o
   6   3   3     2939.40     2827.77     73.77 o
   7   3   3     2255.78     2210.96     54.22 o
   8   3   3     3158.55     3169.60     92.08 o
   9   3   3    15700.33    16224.67    172.39 o
  10   3   3      315.99      439.50     95.78 o
  11   3   3     1306.49     1466.84    126.54 o
  12   3   3      496.57      428.76    129.93 o
 -13   4   3       66.32       82.23    121.72 o
 -12   4   3      571.44      539.70    113.49 o
 -11   4   3      927.71      997.51    102.60 o
 -10   4   3      823.38      800.98     72.45 o
  -9   4   3    12392.70    12437.41    114.79 o
  -8   4   3     4328.99     4218.26     50.97 o
  -7   4   3     2709.52     2670.38     35.42 o
  -6   4   3      816.65      781.82     47.36 o
  -5   4   3      419.58      373.79     36.65 o
  -4   4   3     2200.07     2012.02     45.59 o
  -3   4   3    11329.33    11295.40    127.94 o
  -2   4   3    36204.08    35895.64    346.33 o
  -1   4   3       86.25      116.94     21.53 o
   0   4   3       47.16       74.95     14.11 o
   1   4   3     1432.22     1520.60     26.86 o
   2   4   3     2469.07     2536.27     30.96 o
   3   4   3    26879.71    25987.48     98.31 o
   4   4   3     3004.54     3228.94     56.41 o
   5   4   3     2406.57     2443.45     60.51 o
   6   4   3      445.73      485.39     60.07 o
   7   4   3       12.89       27.11     67.10 o
   8   4   3     1247.35     1224.90     77.61 o
   9   4   3     1142.16     1129.42     83.63 o
  10   4   3     5797.29     5989.41    133.25 o
  11   4   3      274.12      344.37    106.64 o
  12   4   3       49.58       57.32    189.42 o
 -13   5   3       53.63        7.24    107.97 o
 -12   5   3      104.15       83.28     99.59 o
 -11   5   3     1434.45     1378.39     89.53 o
 -10   5   3     4453.12     4624.43    102.59 o
  -9   5   3      359.68      371.21     61.43 o
  -8   5   3     5667.33     5657.24     88.97 o
  -7   5   3       25.55       33.46     59.46 o
  -6   5   3       19.89       -4.04     48.81 o
  -5   5   3     1556.55     1579.28     48.09 o
  -4   5   3     2100.00     2151.34     48.90 o
  -3   5   3    15503.61    15222.39    108.50 o
  -2   5   3    14827.11    15070.79    151.61 o
  -1   5   3     2909.47     3019.04     57.91 o
   0   5   3     1570.07     1696.28     27.29 o
   1   5   3     2604.61     2511.15     30.31 o
   2   5   3     6503.17     6466.19     93.51 o
   3   5   3      433.89      467.32     28.48 o
   4   5   3    14871.37    14631.33    132.10 o
   5   5   3     2085.48     2086.28     65.96 o
   6   5   3      504.72      481.76     51.71 o
   7   5   3       15.04       18.84     68.54 o
   8   5   3       36.69       53.78     69.68 o
   9   5   3     2860.05     2858.86    100.07 o
  10   5   3      135.15      187.48     90.59 o
  11   5   3      227.99      228.91    125.66 o
 -13   6   3      906.51     1179.54    135.06 o
 -12   6   3      405.32      348.06    100.19 o
 -11   6   3     1521.60     1512.32    100.20 o
 -10   6   3      420.84      442.16     84.21 o
  -9   6   3     2467.38     2558.24     83.32 o
  -8   6   3     2195.57     2165.50     75.23 o
  -7   6   3       67.49       36.28     65.43 o
  -6   6   3     1311.94     1289.18     64.50 o
  -5   6   3     2183.85     2187.69     58.74 o
  -4   6   3     7176.41     7266.64     95.71 o
  -3   6   3       54.50       46.63     40.19 o
  -2   6   3      730.17      798.50     40.26 o
  -1   6   3     9529.47     9418.85     73.69 o
   0   6   3       34.27       52.72     25.34 o
   1   6   3     2978.27     3130.61     51.12 o
   2   6   3     2859.20     2866.45     74.50 o
   3   6   3     4866.31     5035.23     75.59 o
   4   6   3     3419.20     3378.47     48.92 o
   5   6   3     3417.17     3234.81     62.19 o
   6   6   3      363.38      276.76     54.60 o
   7   6   3      600.75      657.56     64.85 o
   8   6   3      991.06     1141.96     94.86 o
   9   6   3       27.80       78.55    116.93 o
  10   6   3      896.68      953.70    129.19 o
  11   6   3     1400.83     1595.13    181.32 o
 -12   7   3      438.44      643.08    107.95 o
 -11   7   3       39.64       30.21     95.19 o
 -10   7   3     2456.66     2432.51    103.10 o
  -9   7   3       62.01       96.52     87.15 o
  -8   7   3     1635.00     1731.03     92.72 o
  -7   7   3    12142.64    12073.86    191.09 o
  -6   7   3     2916.53     2857.70     82.18 o
  -5   7   3     3225.45     3083.26    102.81 o
  -4   7   3    13708.09    13568.94    118.24 o
  -3   7   3      551.05      624.18     79.01 o
  -2   7   3     2230.27     2169.43     59.47 o
  -1   7   3       23.65       15.76     36.53 o
   0   7   3     2943.90     2876.08     46.31 o
   1   7   3     1100.06     1083.28     28.91 o
   2   7   3     1877.93     1958.23     70.77 o
   3   7   3      193.92      162.15     66.54 o
   4   7   3      303.81      351.66     42.76 o
   5   7   3     7910.21     8175.70    132.83 o
   6   7   3      256.83      376.13     74.56 o
   7   7   3     1269.52     1299.60    117.65 o
   8   7   3     7357.53     7493.95    187.01 o
   9   7   3      102.41      109.64    120.63 o
  10   7   3      821.51      817.34    135.28 o
 -11   8   3      702.84      655.06    105.24 o
 -10   8   3     2060.73     2112.10    119.87 o
  -9   8   3       24.94       32.97     94.56 o
  -8   8   3     1149.17      988.68     93.38 o
  -7   8   3     2411.37     2417.24     92.27 o
  -6   8   3     2365.60     2467.80     84.58 o
  -5   8   3     4571.16     4433.38    112.72 o
  -4   8   3     2906.71     2957.22    121.19 o
  -3   8   3     2212.10     2256.71     88.08 o
  -2   8   3     4890.31     4692.97     81.12 o
  -1   8   3    17208.70    16602.10    195.93 o
   0   8   3     1924.64     1884.59     47.11 o
   1   8   3      694.81      751.30     48.34 o
   2   8   3    11561.02    11374.88    172.64 o
   3   8   3      995.32     1056.50     83.68 o
   4   8   3     3406.90     3559.84    109.76 o
   5   8   3       36.41       19.56     88.02 o
   6   8   3     1875.16     1745.53    111.85 o
   7   8   3     3460.04     3440.62    128.08 o
   8   8   3       59.39       77.38    133.97 o
   9   8   3     1499.24     1460.02    131.98 o
 -10   9   3     1947.92     2013.17    148.12 o
  -9   9   3     1694.61     1697.42    139.75 o
  -8   9   3     1598.68     1498.66    133.23 o
  -7   9   3     4334.28     4339.60     97.36 o
  -6   9   3     1236.41     1221.90     72.69 o
  -5   9   3      106.07      180.32    145.37 o
  -4   9   3     6635.97     6315.34    165.91 o
  -3   9   3     1269.64     1212.89     89.72 o
  -2   9   3     3370.37     3324.51    102.43 o
  -1   9   3     4250.87     4325.50     76.19 o
   0   9   3     3773.07     3758.08     73.97 o
   1   9   3     9721.32     9949.70    125.81 o
   2   9   3       20.67       33.28     73.79 o
   3   9   3     2783.05     2760.15    109.99 o
   4   9   3     2809.68     2872.56    115.75 o
   5   9   3     5825.47     5856.99    187.24 o
   6   9   3      381.92      363.26    103.27 o
   7   9   3      211.11      257.04    114.91 o
   8   9   3     3938.03     3968.74    149.59 o
   9   9   3      293.29      329.36    124.43 o
  -9  10   3       25.09       49.67    139.31 o
  -8  10   3      565.39      606.99    112.68 o
  -7  10   3     1975.35     2049.88    111.06 o
  -6  10   3      987.67      984.05    137.93 o
  -5  10   3     3402.26     3329.11    142.44 o
  -4  10   3       69.27       95.69     93.00 o
  -3  10   3     1331.86     1365.90     97.87 o
  -2  10   3     4172.31     4104.24    125.54 o
  -1  10   3     3463.70     3622.01     89.11 o
   0  10   3     4975.56     4989.38    102.73 o
   1  10   3       66.37       58.98     68.67 o
   2  10   3     8081.81     8457.08    167.00 o
   3  10   3       26.79       59.55     93.09 o
   4  10   3      965.04     1019.54    106.18 o
   5  10   3      446.41      449.05    126.23 o
   6  10   3      363.80      303.98    136.10 o
   7  10   3     1769.48     1827.24    139.20 o
  -8  11   3      465.37      473.54    160.01 o
  -7  11   3      666.05      610.83    145.37 o
  -6  11   3     4698.67     4873.00    192.96 o
  -5  11   3       90.65       25.90    109.06 o
  -4  11   3     3668.81     3739.26    136.09 o
  -3  11   3       12.81       46.27    108.37 o
  -2  11   3       10.42       33.12    108.07 o
  -1  11   3      954.47      921.80     97.37 o
   0  11   3      634.77      676.95    105.04 o
   1  11   3     1870.50     1949.56    113.31 o
   2  11   3       14.15        5.61     97.45 o
   3  11   3       93.36       90.15    121.54 o
   4  11   3       19.08       35.87    132.24 o
   5  11   3      509.48      586.66    153.76 o
   6  11   3     2387.07     2612.31    173.23 o
  -6  12   3       44.27       14.54    133.88 o
  -5  12   3     2466.75     2666.94    178.56 o
  -4  12   3       53.59       14.91    148.57 o
  -3  12   3      285.23      359.50    139.81 o
  -2  12   3      667.55      790.13    136.13 o
  -1  12   3       42.12       56.00    151.51 o
   0  12   3     1873.81     1943.91    128.31 o
   1  12   3      860.18      919.64    140.92 o
   2  12   3       92.34       77.62    106.07 o
   3  12   3       33.02       48.27    124.08 o
   4  12   3       19.16       66.86    126.97 o
 -14   0   4     1411.94     1672.48    182.11 o
 -13   0   4     3969.70     4287.20    160.08 o
 -12   0   4      127.00      230.03    112.41 o
 -11   0   4     3962.80     4048.80    136.01 o
 -10   0   4     2393.83     2409.38    110.84 o
  -9   0   4     8500.79     8429.94    118.62 o
  -8   0   4    18452.94    17986.81    177.20 o
  -7   0   4     8687.13     8640.50     67.11 o
  -6   0   4     4715.29     4650.41     97.44 o
  -5   0   4    20127.45    21250.38    320.64 o
  -4   0   4    46646.92    47071.57    417.38 o
  -3   0   4     5251.74     5400.25     69.23 o
  -2   0   4    90171.23    91426.70   1050.34 o
  -1   0   4     4728.79     4835.38     50.11 o
   0   0   4      104.11      145.49     27.45 o
   1   0   4    47517.42    47769.08    691.44 o
   2   0   4     2466.04     2632.73     53.10 o
   3   0   4     7476.43     7242.03     91.25 o
   4   0   4     4787.82     4704.37    100.41 o
   5   0   4     5072.13     4860.96     68.50 o
   6   0   4     2171.40     1895.81    138.56 o
   7   0   4     5233.89     4961.52    161.39 o
   8   0   4    18896.24    18567.73    591.26 o
   9   0   4     1136.64     1082.94    105.83 o
  10   0   4     4035.34     3987.54    297.76 o
  11   0   4       43.95      143.92    177.82 o
  12   0   4       10.21       86.47    175.12 o
 -14   1   4     3102.28     3351.88    155.56 o
 -13   1   4     2277.35     2396.94    109.08 o
 -12   1   4     1597.44     1637.09     93.24 o
 -11   1   4     6812.87     6599.53    116.01 o
 -10   1   4     9862.99     9600.90    129.82 o
  -9   1   4     1271.69     1261.85     58.08 o
  -8   1   4     6302.30     6414.94     80.96 o
  -7   1   4    10530.57    10456.98    134.93 o
  -6   1   4      188.74      208.13     20.18 o
  -5   1   4    24208.48    24550.89    271.94 o
  -4   1   4     7552.22     7657.17     53.53 o
  -3   1   4     3487.25     3489.77     27.20 o
  -2   1   4     4329.97     4262.32     39.98 o
  -1   1   4    43524.50    43973.39    392.60 o
   0   1   4     1714.80     1693.72     21.50 o
   1   1   4     9110.87     9405.62     66.48 o
   2   1   4    32862.62    32396.58    307.88 o
   3   1   4     3842.99     3853.25     70.51 o
   4   1   4    10617.40    10594.80     94.76 o
   5   1   4     1230.65     1131.12     50.36 o
   6   1   4      877.94      913.05     71.85 o
   7   1   4    20330.47    19636.52    137.38 o
   8   1   4       22.99       41.08     61.34 o
   9   1   4     1763.49     1761.13     82.15 o
  10   1   4      413.89      400.48    129.15 o
  11   1   4     1044.56     1161.55    124.33 o
  12   1   4     1104.56     1249.65    136.47 o
 -14   2   4       15.92      -29.27    144.43 o
 -13   2   4     3092.84     3113.53    143.52 o
 -12   2   4      502.02      530.54     73.15 o
 -11   2   4     5021.81     4750.01     90.46 o
 -10   2   4     7969.18     7881.99     84.94 o
  -9   2   4        2.64        0.05     36.03 o
  -8   2   4     1320.21     1373.75     41.25 o
  -7   2   4    18857.74    18946.63    196.36 o
  -6   2   4     3787.76     3679.46     67.84 o
  -5   2   4      769.71      783.40     23.30 o
  -4   2   4     6341.61     6136.69     57.55 o
  -3   2   4     3727.31     3820.96     38.03 o
  -2   2   4     5024.28     5162.64     82.92 o
  -1   2   4    10024.85    10300.96    140.38 o
   0   2   4        3.68       27.00     18.56 o
   1   2   4    29083.56    28693.66    138.85 o
   2   2   4     8026.58     8224.62     61.69 o
   3   2   4      279.03      293.34     28.41 o
   4   2   4       59.44       89.98     31.15 o
   5   2   4     8152.03     7914.03    106.60 o
   6   2   4     3972.92     4018.28     81.07 o
   7   2   4      441.66      373.70     63.10 o
   8   2   4    12114.00    11954.42    131.95 o
   9   2   4     1300.98     1172.45     84.37 o
  10   2   4      168.73      168.61    104.28 o
  11   2   4      374.42      363.85    140.52 o
  12   2   4      318.68      411.06    130.35 o
 -14   3   4       56.17       56.05    141.75 o
 -13   3   4      338.54      340.05    116.43 o
 -12   3   4     2067.54     2274.64    122.60 o
 -11   3   4        5.40       38.34     71.67 o
 -10   3   4        5.03       28.09     47.10 o
  -9   3   4      725.98      730.77     40.31 o
  -8   3   4     2291.26     2220.69     37.71 o
  -7   3   4     3898.60     3893.68     42.34 o
  -6   3   4      712.31      668.85     33.62 o
  -5   3   4     5129.00     5008.77     75.96 o
  -4   3   4     8334.52     8703.25    111.61 o
  -3   3   4     3270.14     3463.70     35.22 o
  -2   3   4      748.09      686.52     19.61 o
  -1   3   4     3055.72     3039.68     36.52 o
   0   3   4     4001.35     3984.93     43.09 o
   1   3   4     1261.27     1392.91     27.58 o
   2   3   4     2534.35     2783.28     73.51 o
   3   3   4     4217.18     4122.20     49.65 o
   4   3   4      276.66      215.79     44.80 o
   5   3   4      645.19      630.38     56.11 o
   6   3   4      844.47      743.39     72.91 o
   7   3   4     5248.09     5084.77    104.31 o
   8   3   4     1612.34     1561.72     92.45 o
   9   3   4       33.27       68.61     86.41 o
  10   3   4       92.66      109.98     97.09 o
  11   3   4      469.09      509.37    124.86 o
  12   3   4      295.88      168.71    157.93 o
 -14   4   4     1332.63     1509.76    126.18 o
 -13   4   4       13.57       28.93    112.97 o
 -12   4   4      559.02      587.67    100.81 o
 -11   4   4     1053.66     1096.84     90.11 o
 -10   4   4        5.35       16.63     68.27 o
  -9   4   4     3744.46     3834.44     57.97 o
  -8   4   4     2384.78     2415.75     46.44 o
  -7   4   4      132.10      153.84     37.42 o
  -6   4   4     7786.45     7903.32     74.38 o
  -5   4   4       12.25       21.63     32.62 o
  -4   4   4     4755.49     4643.14     91.66 o
  -3   4   4    21874.11    21700.08    200.80 o
  -2   4   4     3210.58     3195.23     41.46 o
  -1   4   4      371.99      468.68     24.03 o
   0   4   4     2422.84     2343.52     49.75 o
   1   4   4       30.11       21.18     23.38 o
   2   4   4     4357.79     4641.38     63.98 o
   3   4   4      389.65      361.32     25.39 o
   4   4   4     3119.04     3187.85     78.26 o
   5   4   4       70.88       85.67     48.79 o
   6   4   4     2742.23     2878.14     79.45 o
   7   4   4       25.49       25.03     66.94 o
   8   4   4     2287.36     2261.51     86.42 o
   9   4   4     5181.14     5481.78    114.90 o
  10   4   4      491.84      569.35    106.52 o
  11   4   4      207.02      214.95    133.57 o
 -13   5   4      276.78      310.04    107.17 o
 -12   5   4     1076.82     1079.62    100.75 o
 -11   5   4      217.54      273.26     81.22 o
 -10   5   4     3191.12     3108.70     90.54 o
  -9   5   4     6981.89     7220.99    121.54 o
  -8   5   4     1209.84     1172.87     52.95 o
  -7   5   4      455.16      470.24     50.94 o
  -6   5   4      359.34      358.49     44.38 o
  -5   5   4      399.71      448.72     36.80 o
  -4   5   4      873.32      808.18     29.33 o
  -3   5   4    14562.64    14240.26     77.36 o
  -2   5   4    21188.09    20953.85    105.31 o
  -1   5   4       31.61       38.31     16.07 o
   0   5   4     2098.90     2009.98     22.73 o
   1   5   4     1737.63     1634.45     31.39 o
   2   5   4    13387.46    13628.82    165.53 o
   3   5   4    21751.69    21335.67    233.95 o
   4   5   4        2.14       21.01     29.87 o
   5   5   4      137.54      150.93     39.96 o
   6   5   4      773.08      835.57     67.37 o
   7   5   4     1746.40     1722.23     80.10 o
   8   5   4     1381.85     1488.71     80.12 o
   9   5   4     1636.91     1648.11    110.03 o
  10   5   4     1678.36     1755.76    124.95 o
  11   5   4      189.56      302.77    136.78 o
 -13   6   4      394.29      472.89    123.71 o
 -12   6   4      576.00      703.63     96.72 o
 -11   6   4        0.63       28.72     84.87 o
 -10   6   4       52.42       92.75     92.00 o
  -9   6   4     4976.27     5223.55    110.23 o
  -8   6   4     9902.58    10099.68    125.25 o
  -7   6   4        7.78       22.00     60.08 o
  -6   6   4       55.01       87.74     56.92 o
  -5   6   4     4187.90     4242.52    100.08 o
  -4   6   4     9891.43     9898.01    123.81 o
  -3   6   4    12758.28    12208.31     94.55 o
  -2   6   4      370.42      413.16     34.43 o
  -1   6   4      176.42      202.91     24.53 o
   0   6   4       52.39       65.55     21.92 o
   1   6   4     3515.47     3407.47     40.43 o
   2   6   4     4297.97     4303.07     58.74 o
   3   6   4    14487.58    14223.18    184.03 o
   4   6   4    13231.52    12986.72    147.48 o
   5   6   4       36.80       85.02     42.53 o
   6   6   4       53.90       65.92     52.68 o
   7   6   4     2601.29     2816.70    145.28 o
   8   6   4     3876.16     4098.48    164.27 o
   9   6   4     3846.11     3885.11    153.43 o
  10   6   4      568.00      605.15    140.02 o
 -12   7   4       65.39       83.14    101.78 o
 -11   7   4      152.99      142.08     95.27 o
 -10   7   4     1446.75     1467.03    109.87 o
  -9   7   4     1379.15     1431.36     97.73 o
  -8   7   4      627.97      709.94     85.26 o
  -7   7   4      403.70      417.89     67.70 o
  -6   7   4      317.45      243.25     62.54 o
  -5   7   4       94.26      136.44     52.37 o
  -4   7   4       10.99       23.56     37.92 o
  -3   7   4     3314.97     3352.51     61.12 o
  -2   7   4     7850.38     7734.66    106.85 o
  -1   7   4      232.52      273.51     30.14 o
   0   7   4      627.53      632.33     31.28 o
   1   7   4      218.09      257.28     33.91 o
   2   7   4    10299.86    10276.98    148.39 o
   3   7   4     6877.09     7178.46     84.81 o
   4   7   4       41.60       65.76     44.63 o
   5   7   4      347.72      336.26     79.58 o
   6   7   4        4.29        0.70     91.71 o
   7   7   4     2250.67     2329.24    127.91 o
   8   7   4     1446.83     1656.65    142.37 o
   9   7   4     1503.68     1547.48    142.98 o
  10   7   4     1347.93     1463.23    159.18 o
 -11   8   4       59.75      115.53    110.14 o
 -10   8   4        1.99       17.83    127.96 o
  -9   8   4        1.36       24.38    112.16 o
  -8   8   4      449.06      398.90     84.06 o
  -7   8   4       13.06       26.98     70.89 o
  -6   8   4      681.36      611.59     73.68 o
  -5   8   4       25.81       75.03     64.82 o
  -4   8   4     2057.93     1973.93     85.24 o
  -3   8   4       62.95       96.61     64.61 o
  -2   8   4      875.96      868.29     56.61 o
  -1   8   4     1621.41     1655.21     42.87 o
   0   8   4       81.55      105.55     33.09 o
   1   8   4     1259.07     1331.85     71.70 o
   2   8   4      411.35      427.02     81.79 o
   3   8   4       99.22      125.49     82.56 o
   4   8   4     1099.93     1012.58     94.51 o
   5   8   4      208.14      232.07     82.46 o
   6   8   4     1297.21     1230.98    103.15 o
   7   8   4      979.79      899.42    113.96 o
   8   8   4     2753.27     2626.84    136.68 o
   9   8   4      675.66      862.50    143.00 o
 -10   9   4      184.47      272.11    138.20 o
  -9   9   4      192.02      198.34    125.68 o
  -8   9   4       54.70       63.31    100.16 o
  -7   9   4      464.29      477.31     96.15 o
  -6   9   4       28.90       13.02     91.59 o
  -5   9   4     1082.33     1040.03     92.27 o
  -4   9   4      655.30      706.47     84.33 o
  -3   9   4        5.86        6.91     81.86 o
  -2   9   4       12.47       15.08     57.56 o
  -1   9   4      637.02      772.54     57.17 o
   0   9   4     5133.13     5138.51     83.45 o
   1   9   4      443.94      449.56     69.26 o
   2   9   4       46.50       57.33     85.00 o
   3   9   4     1251.31     1299.47     98.28 o
   4   9   4      551.37      633.05     97.88 o
   5   9   4      494.26      513.48    106.81 o
   6   9   4      317.51      290.32    110.68 o
   7   9   4       22.06      -27.52    161.30 o
   8   9   4       94.04       88.92    121.87 o
  -9  10   4      922.82      871.95    124.64 o
  -8  10   4      153.63      166.60    109.66 o
  -7  10   4     1736.49     1818.56    123.36 o
  -6  10   4     3946.40     3901.12    147.13 o
  -5  10   4       28.65       47.75     95.55 o
  -4  10   4     1339.27     1306.22     97.53 o
  -3  10   4     3047.33     3017.00    118.06 o
  -2  10   4      213.80      222.97     80.98 o
  -1  10   4      244.16      225.25     60.01 o
   0  10   4     1115.86     1201.06     68.46 o
   1  10   4      373.93      311.24     76.57 o
   2  10   4        2.03       24.41    100.72 o
   3  10   4       46.45       76.97     97.47 o
   4  10   4     1288.67     1230.81    109.87 o
   5  10   4      313.93      349.96    116.41 o
   6  10   4     1066.35     1124.31    123.87 o
   7  10   4      708.88      614.64    132.77 o
  -8  11   4      154.46      184.19    161.63 o
  -7  11   4       31.84       84.22    125.52 o
  -6  11   4       11.34       79.37    168.01 o
  -5  11   4       58.33       21.02    129.82 o
  -4  11   4      549.95      510.70    139.68 o
  -3  11   4     3311.04     3487.75    156.14 o
  -2  11   4     2921.95     2966.46    115.29 o
  -1  11   4        5.00       12.77     92.74 o
   0  11   4      935.43      967.43    112.16 o
   1  11   4     1856.07     1985.63    116.30 o
   2  11   4     1936.70     2203.32    129.87 o
   3  11   4     3488.98     3526.45    238.05 o
   4  11   4       68.91      120.59    138.90 o
   5  11   4        3.15      -43.39    249.75 o
  -5  12   4       69.09      151.14    162.44 o
  -4  12   4     1548.40     1636.53    154.38 o
  -3  12   4     2723.05     2744.37    164.69 o
  -2  12   4       36.98      134.19    190.78 o
  -1  12   4       35.30      -10.51    161.60 o
   0  12   4      171.70      178.48    155.52 o
   1  12   4      248.00      278.08    130.49 o
   2  12   4     1316.94     1233.08    164.68 o
   3  12   4     1892.31     1912.34    143.18 o
 -14   1   5       56.59       60.29    143.43 o
 -13   1   5        5.50       62.01    100.12 o
 -12   1   5       63.14       53.17     72.09 o
 -11   1   5     1360.38     1372.78     75.88 o
 -10   1   5      191.65      200.70     60.91 o
  -9   1   5     9564.04     9186.92     84.23 o
  -8   1   5      392.71      415.92     35.41 o
  -7   1   5      419.83      457.73     25.45 o
  -6   1   5      353.01      311.01     24.33 o
  -5   1   5     3609.31     3708.24     42.82 o
  -4   1   5     6943.34     7134.60     65.46 o
  -3   1   5     3150.87     3178.09     43.90 o
  -2   1   5     1318.20     1470.64     21.69 o
  -1   1   5      586.73      611.80     19.42 o
   0   1   5    15196.72    15889.04    171.77 o
   1   1   5     2274.23     2160.59     32.62 o
   2   1   5      658.42      663.64     38.23 o
   3   1   5     3110.44     3131.48     54.19 o
   4   1   5      141.40      154.55     40.10 o
   5   1   5        6.48       15.98     49.17 o
   6   1   5     1905.17     1901.29     56.25 o
   7   1   5      335.77      370.92     69.81 o
   8   1   5      915.14      830.06     74.26 o
   9   1   5     2144.25     2148.38     97.69 o
  10   1   5      395.71      453.05    167.24 o
  11   1   5       34.65      110.96    137.73 o
 -14   2   5     1354.12     1478.09    131.16 o
 -13   2   5       11.88      -16.95    141.87 o
 -12   2   5      294.20      336.55     82.67 o
 -11   2   5     2227.13     2260.16     76.86 o
 -10   2   5    11973.68    11862.95    101.82 o
  -9   2   5     3464.97     3566.01     75.88 o
  -8   2   5     1199.97     1193.87     33.08 o
  -7   2   5     1023.52     1013.52     29.93 o
  -6   2   5     5705.36     5831.45     65.88 o
  -5   2   5     5073.24     5362.27     61.91 o
  -4   2   5     1392.86     1457.22     21.62 o
  -3   2   5    13416.03    13307.51     98.13 o
  -2   2   5     5785.56     6028.06    106.53 o
  -1   2   5      302.13      289.98     20.40 o
   0   2   5      643.75      697.83     20.26 o
   1   2   5     2471.59     2483.09     26.73 o
   2   2   5    20365.17    20126.87    129.63 o
   3   2   5    18987.98    19263.13    251.67 o
   4   2   5      309.28      309.55     40.65 o
   5   2   5     1570.05     1468.55     57.24 o
   6   2   5     8473.63     8217.04    135.11 o
   7   2   5     2505.46     2594.99     98.15 o
   8   2   5     1826.54     1791.12    117.98 o
   9   2   5      144.65      143.38    103.45 o
  10   2   5      194.35      172.21    143.69 o
  11   2   5      331.57      313.97    149.88 o
 -14   3   5     1402.53     1491.11    136.64 o
 -13   3   5      802.26      868.14    127.95 o
 -12   3   5      767.56      753.60    112.21 o
 -11   3   5      337.52      313.40     75.16 o
 -10   3   5      516.01      527.34     55.58 o
  -9   3   5     7882.17     7789.85     74.50 o
  -8   3   5     3959.71     3804.43     60.64 o
  -7   3   5      403.59      331.69     21.75 o
  -6   3   5     1122.57     1202.35     30.12 o
  -5   3   5     3267.70     3130.75     38.93 o
  -4   3   5    40087.96    39026.80    385.39 o
  -3   3   5    26230.64    25860.82    118.93 o
  -2   3   5     2749.23     2707.23     44.89 o
  -1   3   5     5686.63     5741.67     81.46 o
   0   3   5     9487.28     9448.60     76.01 o
   1   3   5     2499.89     2411.40     33.95 o
   2   3   5     7527.34     7586.71     90.58 o
   3   3   5     1738.34     1723.88     47.88 o
   4   3   5     6251.18     5977.48     77.98 o
   5   3   5     1754.28     1699.28     73.16 o
   6   3   5      439.44      462.53    100.07 o
   7   3   5     1140.25     1060.61    115.60 o
   8   3   5     9426.44     9177.54    189.68 o
   9   3   5     5774.12     5785.28    158.60 o
  10   3   5      252.49      302.41    117.38 o
  11   3   5      853.24      856.38    157.97 o
 -14   4   5      367.71      468.11    117.33 o
 -13   4   5       46.14       93.36    135.55 o
 -12   4   5      859.95      839.43     95.13 o
 -11   4   5       79.21       78.92     85.45 o
 -10   4   5    10056.54    10134.91    133.53 o
  -9   4   5     8282.33     8139.35     86.56 o
  -8   4   5     4530.83     4654.51     59.88 o
  -7   4   5      843.43      856.53     49.66 o
  -6   4   5     3863.11     3980.36     58.68 o
  -5   4   5     2405.99     2350.35     52.21 o
  -4   4   5     3590.17     3696.01     44.11 o
  -3   4   5    11033.08    10326.65    108.21 o
  -2   4   5     1421.18     1372.25     52.08 o
  -1   4   5     2819.97     2752.14     39.11 o
   0   4   5     4111.37     4342.48     67.80 o
   1   4   5      389.19      385.48     28.09 o
   2   4   5     8454.93     8217.31     71.09 o
   3   4   5    15118.57    14925.41    136.47 o
   4   4   5      603.55      594.78     67.86 o
   5   4   5      362.70      368.10     75.72 o
   6   4   5     6406.41     6356.73    114.04 o
   7   4   5     3559.52     3524.11     98.58 o
   8   4   5     2647.05     2800.53     95.64 o
   9   4   5      762.99      748.17    119.29 o
  10   4   5      648.60      684.46    131.03 o
  11   4   5     2398.50     2640.91    166.04 o
 -13   5   5       18.23       11.46    106.28 o
 -12   5   5       66.55       80.46     94.84 o
 -11   5   5     1712.69     1677.63     86.30 o
 -10   5   5      615.52      597.83     71.96 o
  -9   5   5     9237.68     9036.65    128.86 o
  -8   5   5      248.54      243.54     44.88 o
  -7   5   5     3418.19     3412.33     68.82 o
  -6   5   5     2970.68     2886.19     58.04 o
  -5   5   5     1953.71     2020.24     43.41 o
  -4   5   5     2658.83     2574.50     43.77 o
  -3   5   5     9169.02     8925.20     71.14 o
  -2   5   5     6078.63     5976.29     71.69 o
  -1   5   5     1159.19     1296.66     65.33 o
   0   5   5     3224.19     3225.23     56.32 o
   1   5   5     1547.62     1600.41     42.97 o
   2   5   5     2882.99     2895.51     96.91 o
   3   5   5     3799.18     3699.21     66.96 o
   4   5   5       11.84       31.47     34.03 o
   5   5   5     7126.59     7279.08     74.66 o
   6   5   5     1818.97     1840.90     75.56 o
   7   5   5       25.57       36.02     73.00 o
   8   5   5       64.31       68.04     96.36 o
   9   5   5     3346.66     3495.31    130.62 o
  10   5   5      761.81      766.32    134.04 o
 -13   6   5     1266.45     1374.72    122.31 o
 -12   6   5       38.58       57.22     92.53 o
 -11   6   5     2366.57     2505.21     99.76 o
 -10   6   5      283.88      208.57     82.08 o
  -9   6   5      149.57      193.99     73.83 o
  -8   6   5     6992.82     6905.90     98.78 o
  -7   6   5      371.34      379.67     53.56 o
  -6   6   5      105.83      103.80     46.56 o
  -5   6   5     1008.92      962.32     35.20 o
  -4   6   5     6291.93     6119.19     52.86 o
  -3   6   5     1886.49     1867.95     39.68 o
  -2   6   5        8.01       26.54     31.61 o
  -1   6   5     6100.83     6247.98     59.43 o
   0   6   5      921.74      895.91     36.85 o
   1   6   5     2493.31     2487.78     58.14 o
   2   6   5     1033.10      965.75     49.55 o
   3   6   5       43.69       88.43     54.53 o
   4   6   5     7700.58     7551.46    115.72 o
   5   6   5       38.43       64.57     50.27 o
   6   6   5      162.60      178.86     90.16 o
   7   6   5     1508.32     1639.27    143.49 o
   8   6   5      421.76      387.49    129.40 o
   9   6   5      606.04      751.97    134.61 o
  10   6   5      261.48      384.12    140.64 o
 -12   7   5      169.73      142.24    139.85 o
 -11   7   5     1350.03     1502.01    115.22 o
 -10   7   5     4001.17     4314.52    127.58 o
  -9   7   5       89.91       68.95     86.77 o
  -8   7   5     1907.55     1949.04     84.58 o
  -7   7   5     3203.36     3234.88    104.65 o
  -6   7   5       19.62       39.18     56.05 o
  -5   7   5     8092.10     8330.89    162.47 o
  -4   7   5     3077.57     3072.96     54.01 o
  -3   7   5      420.61      345.71     24.41 o
  -2   7   5     9502.71     9640.68    142.97 o
  -1   7   5      169.18      176.06     22.41 o
   0   7   5     1873.65     1915.14     30.05 o
   1   7   5    17627.16    17225.58    206.67 o
   2   7   5     3013.21     2793.64     82.53 o
   3   7   5       72.47       53.34     77.48 o
   4   7   5       62.76       56.11     75.18 o
   5   7   5     2481.19     2277.76     96.35 o
   6   7   5       13.56       31.20     95.73 o
   7   7   5     1638.57     1634.49    144.13 o
   8   7   5      813.22      735.52    151.29 o
   9   7   5      904.74      969.73    143.02 o
 -11   8   5     5076.56     5238.62    185.11 o
 -10   8   5     4553.45     4699.56    165.85 o
  -9   8   5      480.42      412.31    114.86 o
  -8   8   5     2634.79     2572.02    128.91 o
  -7   8   5      113.20      108.03     89.32 o
  -6   8   5     2370.58     2167.14     86.72 o
  -5   8   5     3908.90     4096.91     73.17 o
  -4   8   5     3026.77     2984.80     77.08 o
  -3   8   5       11.87       13.84     30.08 o
  -2   8   5     2127.57     2226.28     66.53 o
  -1   8   5     2533.68     2455.26     62.94 o
   0   8   5     2204.76     2290.85     78.80 o
   1   8   5    10927.57    10532.52    145.98 o
   2   8   5    12627.77    12516.35    162.34 o
   3   8   5      399.95      447.83     89.05 o
   4   8   5     4759.47     4846.70    152.14 o
   5   8   5       84.70       93.93     86.21 o
   6   8   5     1848.20     1927.64    108.44 o
   7   8   5     8365.92     8344.15    171.39 o
   8   8   5        4.61       86.25    119.44 o
 -10   9   5      742.74      729.08    163.97 o
  -9   9   5       79.40      105.81    119.89 o
  -8   9   5     3520.79     3656.75    132.08 o
  -7   9   5     1680.07     1806.99    106.65 o
  -6   9   5     3534.76     3544.55    113.66 o
  -5   9   5    11092.37    10594.35    148.72 o
  -4   9   5    12309.61    12191.43    182.48 o
  -3   9   5       14.81       49.70     77.23 o
  -2   9   5     1849.45     1944.38     84.50 o
  -1   9   5       36.44       52.99     54.73 o
   0   9   5     2922.99     2818.87     80.84 o
   1   9   5     4634.75     4765.72    121.47 o
   2   9   5      358.55      375.50     91.29 o
   3   9   5       90.55       60.68     91.42 o
   4   9   5     1259.65     1309.69    109.74 o
   5   9   5      134.48      160.11     94.39 o
   6   9   5     3898.14     4184.19    171.88 o
   7   9   5     2057.07     2104.56    138.19 o
   8   9   5     5323.06     5429.67    175.65 o
  -9  10   5        2.13       26.74    134.40 o
  -8  10   5      429.08      483.52    110.70 o
  -7  10   5     1671.78     1817.75    111.25 o
  -6  10   5      420.45      497.04    109.82 o
  -5  10   5     3990.19     4435.75    168.96 o
  -4  10   5     1779.09     1847.95    137.07 o
  -3  10   5      702.31      766.01     89.99 o
  -2  10   5      512.22      516.07     83.22 o
  -1  10   5        5.41       12.47     73.19 o
   0  10   5     2469.85     2642.64     86.67 o
   1  10   5     4121.37     4185.31    133.27 o
   2  10   5     3107.25     3142.04    123.11 o
   3  10   5        8.85       28.83    115.11 o
   4  10   5      418.61      448.03    105.90 o
   5  10   5      629.18      628.89    108.56 o
   6  10   5      149.88      200.41    122.17 o
  -7  11   5       74.93      166.45    143.45 o
  -6  11   5     1170.08     1238.91    129.37 o
  -5  11   5      599.56      707.16    143.80 o
  -4  11   5       11.88       62.08    156.77 o
  -3  11   5      449.23      455.56    132.74 o
  -2  11   5       25.17       94.00     97.57 o
  -1  11   5     3893.96     4238.09    134.82 o
   0  11   5       48.69        0.94     88.75 o
   1  11   5     3370.18     3388.40    138.54 o
   2  11   5      683.27      817.20    115.92 o
   3  11   5      675.21      702.59    135.50 o
   4  11   5      184.70      210.36    146.74 o
   5  11   5       36.79       76.13    149.52 o
  -5  12   5      279.46      430.39    150.88 o
  -4  12   5      591.68      655.65    148.39 o
  -3  12   5       18.14       78.67    144.86 o
  -2  12   5        2.31       87.14    194.37 o
  -1  12   5       92.55       69.70    174.88 o
   0  12   5     2275.26     2337.62    226.63 o
   1  12   5        6.99        3.83    137.38 o
   2  12   5        4.05       17.68    184.65 o
 -14   0   6      684.44      754.21    164.03 o
 -13   0   6     1513.38     1465.18    129.05 o
 -12   0   6     6571.70     6875.52    170.34 o
 -11   0   6     5429.28     5318.56    137.80 o
 -10   0   6     5296.75     5212.94    226.89 o
  -9   0   6       55.29       58.43     94.30 o
  -8   0   6     2416.20     2612.65    152.30 o
  -7   0   6      359.90      380.80     41.10 o
  -6   0   6     8436.46     8740.82    114.96 o
  -5   0   6    48266.95    47396.95    164.63 o
  -4   0   6    32319.88    32256.82    141.05 o
  -3   0   6     5402.09     5382.39     58.75 o
  -2   0   6      252.99      279.19     24.84 o
  -1   0   6      666.72      653.94     31.68 o
   0   0   6    55945.11    55775.46    513.55 o
   1   0   6    30038.64    29449.84    361.48 o
   2   0   6     5395.70     5388.44    108.06 o
   3   0   6     4104.68     3986.27    107.57 o
   4   0   6     2180.26     2254.66     99.95 o
   5   0   6      726.37      648.22     90.40 o
   6   0   6    10369.94    10584.00    291.92 o
   7   0   6     3745.59     3679.43    152.14 o
   8   0   6     8564.74     8128.97    188.06 o
   9   0   6      390.54      367.97    124.62 o
  10   0   6      176.44      321.55    274.97 o
  11   0   6      121.27      212.68    294.29 o
 -14   1   6     1752.05     1815.69    128.00 o
 -13   1   6       47.27       69.51     99.22 o
 -12   1   6     1023.91     1074.23     88.55 o
 -11   1   6    14610.36    14061.25    149.80 o
 -10   1   6     2997.03     3060.18     88.17 o
  -9   1   6      504.28      473.10     46.30 o
  -8   1   6     3382.83     3347.33     74.85 o
  -7   1   6     2951.18     3079.66     40.15 o
  -6   1   6    20623.90    20481.87    326.72 o
  -5   1   6    22193.02    22822.84    332.39 o
  -4   1   6     7907.84     8065.08    107.26 o
  -3   1   6       44.14       70.09     16.30 o
  -2   1   6     2603.78     2781.88     32.53 o
  -1   1   6       12.58       24.41     15.38 o
   0   1   6    15576.35    15583.06    136.99 o
   1   1   6    22249.39    21797.88    178.90 o
   2   1   6    16550.24    16896.17    115.20 o
   3   1   6       60.86       25.32     51.89 o
   4   1   6     3810.13     3619.63     74.56 o
   5   1   6       57.48       87.50     51.49 o
   6   1   6    10672.59    10355.05    136.83 o
   7   1   6    10392.01    10230.45    133.58 o
   8   1   6      491.52      492.75     84.30 o
   9   1   6      740.78      662.94    121.84 o
  10   1   6      644.50      594.48    172.36 o
  11   1   6      247.78      254.21    149.10 o
 -14   2   6      876.64     1020.36    130.59 o
 -13   2   6      975.09      992.97    115.09 o
 -12   2   6     2217.78     1994.70     98.38 o
 -11   2   6     1464.11     1479.09     67.26 o
 -10   2   6     3902.75     3908.51     82.23 o
  -9   2   6       40.75       43.59     27.09 o
  -8   2   6     1719.54     1702.74     42.30 o
  -7   2   6     1210.31     1269.26     36.37 o
  -6   2   6     7440.87     7517.42     96.75 o
  -5   2   6    16127.42    15863.42    198.81 o
  -4   2   6     2512.77     2425.04     30.00 o
  -3   2   6     1193.54     1130.91     41.52 o
  -2   2   6     9685.27     9772.99     61.21 o
  -1   2   6     5709.39     5856.03     42.73 o
   0   2   6     2609.92     2523.32     35.10 o
   1   2   6    15092.61    15160.34     76.58 o
   2   2   6     2446.04     2519.50     41.43 o
   3   2   6       66.84       67.66     37.69 o
   4   2   6      484.13      491.20     46.49 o
   5   2   6      398.06      375.50     55.19 o
   6   2   6     1627.60     1672.23     75.08 o
   7   2   6     5627.09     5459.41    123.50 o
   8   2   6      341.01      417.74     83.46 o
   9   2   6     1935.26     1965.92    123.03 o
  10   2   6      687.11      715.90    152.27 o
  11   2   6       29.52       11.39    167.54 o
 -14   3   6       40.56      102.79    101.42 o
 -13   3   6        4.50       10.18     88.93 o
 -12   3   6     1270.99     1382.03     92.49 o
 -11   3   6      482.26      523.05     58.87 o
 -10   3   6      208.25      237.95     53.11 o
  -9   3   6     1236.37     1310.66     43.45 o
  -8   3   6       32.73       52.47     41.97 o
  -7   3   6     6014.76     6038.77     61.28 o
  -6   3   6     1402.15     1388.63     31.16 o
  -5   3   6     1737.32     1659.12     30.64 o
  -4   3   6    10972.55    10612.14    160.15 o
  -3   3   6     2761.45     2753.96     52.25 o
  -2   3   6      834.23      843.44     28.84 o
  -1   3   6     1398.69     1416.86     20.32 o
   0   3   6     4465.79     4364.19     43.52 o
   1   3   6     1100.79     1042.95     31.43 o
   2   3   6     2617.42     2662.84     31.96 o
   3   3   6     2294.85     2240.83     45.21 o
   4   3   6     1526.74     1570.10     50.18 o
   5   3   6     2673.58     2574.93     60.31 o
   6   3   6      324.96      403.70     82.27 o
   7   3   6       26.27       54.16     91.85 o
   8   3   6     3889.31     3858.28    162.97 o
   9   3   6        5.64       31.54    121.37 o
  10   3   6        6.48       15.54    129.63 o
  11   3   6      284.83      287.20    158.60 o
 -14   4   6       11.97       -0.22    102.09 o
 -13   4   6     2086.20     2138.98    109.74 o
 -12   4   6      153.49      132.06     93.00 o
 -11   4   6      475.80      456.75     69.14 o
 -10   4   6     3943.11     4021.42     83.78 o
  -9   4   6     5510.69     5534.75     84.15 o
  -8   4   6      100.09      103.95     27.55 o
  -7   4   6     2165.60     2123.21     53.75 o
  -6   4   6     6050.04     5740.77     84.52 o
  -5   4   6     1790.52     1845.01     52.85 o
  -4   4   6     2802.21     2666.85     62.80 o
  -3   4   6     2590.27     2556.19     58.71 o
  -2   4   6      626.95      711.51     39.66 o
  -1   4   6    18004.25    17917.32    135.50 o
   0   4   6     3989.42     4041.99     44.31 o
   1   4   6     4364.61     4385.04     62.27 o
   2   4   6    11366.93    11053.53     85.63 o
   3   4   6     4200.39     4043.36     71.75 o
   4   4   6        7.82      -12.77     63.21 o
   5   4   6     6211.83     6129.49    126.70 o
   6   4   6       10.31       27.17     99.94 o
   7   4   6      549.34      516.11    114.06 o
   8   4   6      901.26      809.67    105.60 o
   9   4   6      251.75      199.38    111.20 o
  10   4   6       56.30      118.74    132.17 o
 -13   5   6      395.22      306.69     98.83 o
 -12   5   6      987.09     1100.39    100.23 o
 -11   5   6      813.13      830.81     91.88 o
 -10   5   6     8276.12     8430.17    139.76 o
  -9   5   6     4875.11     4986.12     85.36 o
  -8   5   6       98.64       84.86     49.96 o
  -7   5   6     5705.31     5543.25     75.10 o
  -6   5   6     6466.27     6592.31     76.78 o
  -5   5   6     6959.70     6933.79    107.84 o
  -4   5   6     1784.71     1713.07     37.77 o
  -3   5   6     3560.55     3366.82     47.58 o
  -2   5   6      985.64      937.26     84.26 o
  -1   5   6     7636.05     7657.39     92.79 o
   0   5   6     1570.82     1564.80     49.98 o
   1   5   6     4371.88     4463.12     75.89 o
   2   5   6     9432.80     9387.81     83.01 o
   3   5   6     2656.86     2499.64     68.08 o
   4   5   6      182.61      160.18     30.02 o
   5   5   6     5622.30     5473.26    119.07 o
   6   5   6     6052.13     5937.89    122.08 o
   7   5   6     4501.39     4742.68    136.19 o
   8   5   6     3311.04     3393.79    133.21 o
   9   5   6        0.90      -12.72    136.09 o
  10   5   6      434.74      470.26    137.14 o
 -13   6   6       75.06       81.52    115.64 o
 -12   6   6     4559.29     4565.87    123.44 o
 -11   6   6     2712.16     2634.72    102.18 o
 -10   6   6      295.33      276.69     70.03 o
  -9   6   6     2150.45     2243.71     81.22 o
  -8   6   6      137.68      131.70     56.58 o
  -7   6   6      944.83     1030.51     56.12 o
  -6   6   6      239.44      287.36     36.86 o
  -5   6   6     1796.32     1786.53     37.51 o
  -4   6   6    19316.04    19009.20     96.82 o
  -3   6   6     3067.15     3126.02     50.10 o
  -2   6   6     1342.69     1258.51     60.60 o
  -1   6   6     3404.81     3434.84     48.13 o
   0   6   6    15375.98    15158.19    112.04 o
   1   6   6     6794.28     6782.80    119.19 o
   2   6   6      134.01      145.33     50.85 o
   3   6   6      347.29      348.00     70.56 o
   4   6   6     1616.04     1559.74     81.77 o
   5   6   6     3774.02     3768.59     90.80 o
   6   6   6        5.48       57.80     83.50 o
   7   6   6        4.91       -9.07    124.05 o
   8   6   6     3748.19     3689.57    145.84 o
   9   6   6     1459.24     1617.84    128.03 o
 -12   7   6       10.97       26.75    147.93 o
 -11   7   6     1356.62     1392.78    133.28 o
 -10   7   6     3988.32     4047.34    135.27 o
  -9   7   6     1239.11     1217.92    100.29 o
  -8   7   6      397.89      431.45     65.05 o
  -7   7   6      120.71      144.12     57.34 o
  -6   7   6     2819.42     2829.06     72.58 o
  -5   7   6     4278.05     4263.34     56.66 o
  -4   7   6     1137.99     1122.14     40.17 o
  -3   7   6     2656.19     2795.64     51.26 o
  -2   7   6      304.17      342.51     46.09 o
  -1   7   6     4204.73     4321.06     55.52 o
   0   7   6      822.37      797.40     67.33 o
   1   7   6     3037.38     2897.31     96.20 o
   2   7   6     6200.46     6108.00    119.08 o
   3   7   6       17.48        7.55     72.82 o
   4   7   6      665.15      694.54     79.41 o
   5   7   6      473.47      497.81     87.38 o
   6   7   6     2461.41     2462.81    107.44 o
   7   7   6     3594.69     3421.32    138.78 o
   8   7   6       53.88      107.07    149.87 o
   9   7   6      938.56     1055.55    151.47 o
 -11   8   6      210.26      243.26    178.69 o
 -10   8   6       64.94      100.19    118.12 o
  -9   8   6     1152.01     1218.10    125.66 o
  -8   8   6     1060.04     1065.16    103.29 o
  -7   8   6     2093.46     2078.20    103.48 o
  -6   8   6     1793.15     1780.30    106.43 o
  -5   8   6     1931.56     1984.66     75.62 o
  -4   8   6      404.51      425.28     67.07 o
  -3   8   6      189.62      205.96     50.47 o
  -2   8   6      235.07      243.57     53.19 o
  -1   8   6       10.05       43.09     63.92 o
   0   8   6      119.29      124.42     68.58 o
   1   8   6     2090.01     1995.24    108.87 o
   2   8   6       27.40       16.19     79.96 o
   3   8   6     3871.57     3606.76    115.89 o
   4   8   6       12.25       28.57     98.23 o
   5   8   6     1305.91     1300.61     98.59 o
   6   8   6      636.36      577.66    105.13 o
   7   8   6     1620.19     1507.40    131.31 o
   8   8   6      544.55      456.64    137.45 o
 -10   9   6      170.40      142.66    181.69 o
  -9   9   6      180.71      216.82    108.16 o
  -8   9   6      720.41      811.18    107.60 o
  -7   9   6     1874.63     1745.21    100.33 o
  -6   9   6      120.07       96.92    103.08 o
  -5   9   6       26.15       -6.78    117.05 o
  -4   9   6     1556.98     1587.39    121.47 o
  -3   9   6      360.58      377.51     76.38 o
  -2   9   6       55.89       86.66     60.44 o
  -1   9   6       26.53       47.18     69.09 o
   0   9   6      383.38      349.82     72.87 o
   1   9   6       26.13       52.56     84.14 o
   2   9   6       13.48      -21.12    104.00 o
   3   9   6     1231.08     1103.79    109.64 o
   4   9   6      457.60      436.52     92.81 o
   5   9   6      460.51      466.27    100.20 o
   6   9   6      211.59      277.74    114.62 o
   7   9   6        0.06       22.63    129.15 o
  -9  10   6      488.42      539.27    119.84 o
  -8  10   6       33.92       28.77    101.58 o
  -7  10   6       69.64      138.31    104.63 o
  -6  10   6      150.96      180.96    142.16 o
  -5  10   6      217.60      318.77    136.40 o
  -4  10   6     1657.76     1636.51    139.25 o
  -3  10   6     1228.00     1105.79    122.50 o
  -2  10   6      863.04      878.54     99.74 o
  -1  10   6     3212.55     3460.50    219.59 o
   0  10   6      398.14      344.10     81.49 o
   1  10   6      712.49      732.51     93.23 o
   2  10   6     4475.10     4759.04    315.48 o
   3  10   6       36.20       14.94    109.86 o
   4  10   6      121.67       80.46     99.33 o
   5  10   6     1328.83     1335.58    116.06 o
   6  10   6       74.04       31.17    123.17 o
  -7  11   6     1415.19     1448.85    136.07 o
  -6  11   6     1974.75     2045.04    174.87 o
  -5  11   6      991.47      967.52    144.77 o
  -4  11   6     1394.08     1183.10    140.35 o
  -3  11   6      763.81      676.52    134.99 o
  -2  11   6        9.82       48.70    122.41 o
  -1  11   6      576.84      583.87    136.34 o
   0  11   6      264.68      244.30    108.27 o
   1  11   6      149.05      144.21    121.22 o
   2  11   6     1662.33     1903.26    141.49 o
   3  11   6     1317.99     1306.81    122.11 o
   4  11   6       13.39       41.25    164.78 o
  -4  12   6     3973.26     4347.76    187.06 o
  -3  12   6     1978.44     2105.29    164.44 o
  -2  12   6     1889.67     1916.21    224.98 o
  -1  12   6      873.10      800.32    202.18 o
   0  12   6     3509.67     3477.38    241.05 o
   1  12   6      376.80      508.22    161.04 o
 -14   1   7       13.30       63.36    135.23 o
 -13   1   7     1992.96     1867.63    115.62 o
 -12   1   7     1111.37     1115.51     98.97 o
 -11   1   7      555.75      534.61     88.99 o
 -10   1   7      520.36      465.88     79.42 o
  -9   1   7        2.89       -1.08     30.76 o
  -8   1   7      564.35      577.37     30.52 o
  -7   1   7     1269.52     1265.89     31.22 o
  -6   1   7      166.27      166.95     26.22 o
  -5   1   7      824.25      802.25     27.74 o
  -4   1   7     5346.89     5347.88     40.74 o
  -3   1   7       21.29       21.04     16.21 o
  -2   1   7      400.45      430.12     28.37 o
  -1   1   7    17268.25    17756.38    151.70 o
   0   1   7     7143.66     7100.92     90.72 o
   1   1   7      156.78      135.01     38.60 o
   2   1   7     1208.07     1215.60     45.12 o
   3   1   7     1361.81     1315.65     68.56 o
   4   1   7      133.83      163.77     64.63 o
   5   1   7     1336.86     1325.12     65.89 o
   6   1   7     3119.44     3011.17     78.77 o
   7   1   7        9.69       21.26     81.73 o
   8   1   7     1065.49     1085.00    101.38 o
   9   1   7       17.22       45.34    121.44 o
  10   1   7     1207.05     1303.74    214.88 o
 -14   2   7      570.99      543.68    149.27 o
 -13   2   7      318.72      328.82    130.27 o
 -12   2   7      428.11      423.61     91.60 o
 -11   2   7     1946.67     2040.99     79.39 o
 -10   2   7     5556.15     5493.54    104.99 o
  -9   2   7     2151.49     2041.85     73.25 o
  -8   2   7        0.60       18.29     40.95 o
  -7   2   7    10231.45    10485.91    123.86 o
  -6   2   7    10758.02    10555.24    121.02 o
  -5   2   7    11902.82    12013.25    115.19 o
  -4   2   7     3443.57     3470.93     44.97 o
  -3   2   7      704.24      706.17     31.95 o
  -2   2   7    10799.87    10927.84     95.23 o
  -1   2   7     9085.88     9092.41     63.94 o
   0   2   7      240.22      233.92     34.66 o
   1   2   7     1039.83     1068.05     35.83 o
   2   2   7     5514.07     5518.94     56.59 o
   3   2   7      358.68      400.11     37.69 o
   4   2   7     1846.93     1810.21     59.26 o
   5   2   7     4519.50     4684.21     94.36 o
   6   2   7    10450.40    10693.63    141.80 o
   7   2   7     3028.82     2884.05    102.76 o
   8   2   7     1737.93     1656.90     98.92 o
   9   2   7        8.02       55.00    112.69 o
  10   2   7     1535.59     1658.45    221.79 o
 -14   3   7       12.27       36.89    126.23 o
 -13   3   7     2759.38     2690.10    136.94 o
 -12   3   7     3420.57     3279.10    128.80 o
 -11   3   7     7920.13     8200.68    129.03 o
 -10   3   7      245.89      219.20     64.36 o
  -9   3   7     4232.35     4368.45     80.10 o
  -8   3   7     6307.41     6367.06     66.19 o
  -7   3   7     3795.66     3830.19     50.65 o
  -6   3   7     4115.40     4312.40     59.32 o
  -5   3   7      579.80      534.74     30.83 o
  -4   3   7     9812.61     9835.21    151.19 o
  -3   3   7     5084.40     5195.23     41.38 o
  -2   3   7     1478.23     1496.20     32.64 o
  -1   3   7     3832.33     3779.04     59.40 o
   0   3   7    22396.15    21932.54    112.34 o
   1   3   7    25822.24    24991.38     74.01 o
   2   3   7     2925.47     2945.09     36.03 o
   3   3   7     3678.25     3610.07     50.49 o
   4   3   7    10699.66    10416.06    102.36 o
   5   3   7    19232.07    19208.12    147.37 o
   6   3   7      231.53      233.70     77.72 o
   7   3   7      842.44      905.50    105.68 o
   8   3   7      314.13      357.89    132.83 o
   9   3   7        4.84       24.09    118.62 o
  10   3   7      230.57      229.60    132.59 o
 -14   4   7      870.43      794.95    146.56 o
 -13   4   7      103.87       89.23    120.07 o
 -12   4   7      978.33      986.17    113.03 o
 -11   4   7       35.57      101.23     93.22 o
 -10   4   7    10925.12    10840.14    185.85 o
  -9   4   7       36.83       37.42     64.90 o
  -8   4   7     1573.46     1572.62     64.87 o
  -7   4   7     7934.96     7730.76     64.61 o
  -6   4   7     7995.19     8099.94     54.89 o
  -5   4   7     6668.39     6483.89     89.83 o
  -4   4   7     1131.92     1221.44     57.04 o
  -3   4   7     8260.62     7990.94     86.56 o
  -2   4   7     2700.96     2591.09     39.66 o
  -1   4   7    16626.23    15771.31    132.70 o
   0   4   7     1215.19     1225.13     33.27 o
   1   4   7      477.84      514.08     33.82 o
   2   4   7     8662.49     8405.04     88.55 o
   3   4   7      550.85      516.34     31.97 o
   4   4   7     2442.99     2466.54     72.83 o
   5   4   7     4714.18     4587.73    130.89 o
   6   4   7     6187.64     6269.69    137.93 o
   7   4   7     2775.41     2795.45    147.82 o
   8   4   7      722.03      689.70    136.38 o
   9   4   7       81.71       95.10    128.45 o
  10   4   7     1592.02     1775.04    158.05 o
 -13   5   7     2416.22     2520.95    125.02 o
 -12   5   7        1.41        7.44     94.95 o
 -11   5   7       23.10       32.68     91.79 o
 -10   5   7      132.09      157.53     66.05 o
  -9   5   7     2975.67     2975.25     89.79 o
  -8   5   7     1452.35     1405.50     69.34 o
  -7   5   7     1468.08     1343.89     62.78 o
  -6   5   7      122.26      154.34     42.88 o
  -5   5   7       69.22       62.90     49.65 o
  -4   5   7    13654.11    13480.04    119.63 o
  -3   5   7      110.08      136.37     45.23 o
  -2   5   7     7821.90     7718.80    120.53 o
  -1   5   7     9567.68     9631.14    101.46 o
   0   5   7     1351.74     1418.36     51.49 o
   1   5   7       42.82       39.47     42.43 o
   2   5   7     3083.59     2989.73     61.04 o
   3   5   7     2423.11     2436.57     70.86 o
   4   5   7       10.62       48.12     60.19 o
   5   5   7     1778.55     1746.25     84.32 o
   6   5   7       90.57      109.18     95.13 o
   7   5   7       92.48      112.94    103.63 o
   8   5   7     1173.69     1274.29    124.26 o
   9   5   7        1.81       89.42    146.26 o
 -13   6   7       22.49       70.29    155.03 o
 -12   6   7      554.30      484.09    138.98 o
 -11   6   7     1207.63     1293.67    119.44 o
 -10   6   7      417.81      466.04     72.49 o
  -9   6   7      785.95      794.90     67.96 o
  -8   6   7     4393.27     4431.74     78.53 o
  -7   6   7     3040.25     2969.16     81.26 o
  -6   6   7     1717.94     1664.41     52.67 o
  -5   6   7      961.34      959.29     31.56 o
  -4   6   7      607.14      611.74     45.35 o
  -3   6   7     9074.43     8801.52    113.02 o
  -2   6   7       49.10       11.52     71.80 o
  -1   6   7      227.86      257.78     76.80 o
   0   6   7     1137.08     1081.96     54.37 o
   1   6   7     1484.38     1502.87     87.53 o
   2   6   7     1114.26     1197.51     75.21 o
   3   6   7      601.12      527.60     87.77 o
   4   6   7     3039.66     3018.77     83.34 o
   5   6   7      397.68      423.21     72.11 o
   6   6   7      111.67      111.82     77.40 o
   7   6   7     1114.38     1125.24    116.46 o
   8   6   7       56.71      100.59    117.26 o
   9   6   7      693.25      820.99    123.47 o
 -12   7   7     3565.74     3606.50    186.98 o
 -11   7   7      406.00      430.62    144.81 o
 -10   7   7      159.37      171.26    134.81 o
  -9   7   7     3024.53     3087.72     97.00 o
  -8   7   7      987.81      922.86     76.49 o
  -7   7   7      182.57      146.48     66.48 o
  -6   7   7     3942.46     3730.39    116.45 o
  -5   7   7     6783.44     6750.26     82.48 o
  -4   7   7      116.31      136.24     34.76 o
  -3   7   7       11.76       65.78     54.13 o
  -2   7   7     6991.11     6843.57    202.36 o
  -1   7   7       83.95       87.54     64.07 o
   0   7   7     6505.07     6818.65    125.33 o
   1   7   7     1935.60     1957.58     87.49 o
   2   7   7       34.76       41.29     68.47 o
   3   7   7     4200.38     4297.25    110.09 o
   4   7   7      135.47      141.69     83.74 o
   5   7   7      412.49      500.48     96.07 o
   6   7   7     3710.93     3821.83    130.42 o
   7   7   7      646.40      601.30    120.18 o
   8   7   7      266.83      196.09    153.98 o
 -11   8   7     4532.84     4847.50    360.81 o
 -10   8   7      152.32      227.70    159.87 o
  -9   8   7      189.07      196.63     97.13 o
  -8   8   7     2570.54     2488.36    115.21 o
  -7   8   7      211.77      227.34     97.21 o
  -6   8   7     8592.47     8672.51    159.25 o
  -5   8   7     5362.37     5407.72    117.12 o
  -4   8   7      220.80      260.56     86.98 o
  -3   8   7     2455.40     2364.22     77.57 o
  -2   8   7        3.88       28.48     64.82 o
  -1   8   7     2259.81     2311.80     83.24 o
   0   8   7     2215.34     2248.39     88.01 o
   1   8   7     5793.93     5845.13    127.02 o
   2   8   7       98.74      117.59     88.27 o
   3   8   7       65.40      114.95     79.82 o
   4   8   7     2173.18     2085.33    106.77 o
   5   8   7        0.83       12.89     92.64 o
   6   8   7     4327.24     4505.76    152.35 o
   7   8   7     5059.85     4982.12    165.34 o
 -10   9   7      997.83      988.69    185.29 o
  -9   9   7      204.48      230.19    134.94 o
  -8   9   7        4.81        4.11    118.07 o
  -7   9   7     1211.38     1255.14    103.43 o
  -6   9   7      740.30      765.04    108.63 o
  -5   9   7     6748.53     6986.14    176.42 o
  -4   9   7       37.65       11.11    103.65 o
  -3   9   7       30.16       12.07    103.58 o
  -2   9   7     1612.34     1617.53    122.80 o
  -1   9   7      656.44      670.90     89.23 o
   0   9   7     6348.06     6641.64    122.39 o
   1   9   7     8696.88     8943.93    201.18 o
   2   9   7      492.52      515.82    102.27 o
   3   9   7      290.75      330.43     96.81 o
   4   9   7     1248.10     1230.85    104.33 o
   5   9   7     3010.77     3136.50    128.62 o
   6   9   7      855.66      903.55    121.59 o
  -9  10   7      121.66      151.48    129.79 o
  -8  10   7       37.55       11.47    105.52 o
  -7  10   7      153.57      115.96    101.96 o
  -6  10   7     3650.79     3688.76    172.24 o
  -5  10   7     1374.35     1456.72    145.28 o
  -4  10   7      718.40      792.46    133.71 o
  -3  10   7      179.81      171.97    120.09 o
  -2  10   7        0.02       37.96    118.73 o
  -1  10   7     1013.08     1065.49    132.06 o
   0  10   7     3049.62     3090.43    102.34 o
   1  10   7     4450.80     4652.83    138.70 o
   2  10   7      172.81      163.84    108.22 o
   3  10   7      714.69      745.86    104.67 o
   4  10   7       82.53       10.31    104.77 o
   5  10   7      107.32      118.99    113.40 o
  -7  11   7      730.25      814.95    134.70 o
  -6  11   7     2584.29     2930.26    189.10 o
  -5  11   7     1543.51     1747.47    154.43 o
  -4  11   7      127.83       75.25    132.41 o
  -3  11   7      811.69      783.75    116.10 o
  -2  11   7      369.53      381.03    111.57 o
  -1  11   7      197.92      285.65    113.08 o
   0  11   7     1395.85     1378.43    143.34 o
   1  11   7       27.60      124.01    141.49 o
   2  11   7     2362.51     2523.27    134.56 o
   3  11   7        1.95        8.80    132.42 o
  -3  12   7       38.91        2.86    186.81 o
  -2  12   7      189.06      197.82    191.94 o
  -1  12   7      103.30       49.88    150.90 o
 -14   0   8      110.91      160.65    148.69 o
 -13   0   8      586.01      568.88    152.29 o
 -12   0   8    16384.80    16301.06    268.58 o
 -11   0   8     2199.85     2112.14    141.61 o
 -10   0   8      267.29      197.47    104.79 o
  -9   0   8     4642.45     4438.03    140.04 o
  -8   0   8      544.58      557.94     34.63 o
  -7   0   8    18417.35    18414.07    185.06 o
  -6   0   8     4410.37     4411.43     62.65 o
  -5   0   8    26763.48    25803.06    133.52 o
  -4   0   8     3838.27     4151.47     65.08 o
  -3   0   8     6851.70     6887.59    103.87 o
  -2   0   8     1261.90     1392.69     50.61 o
  -1   0   8     1739.60     1766.34     61.77 o
   0   0   8    35856.34    34868.28    243.06 o
   1   0   8     4472.22     4605.62    120.40 o
   2   0   8      120.69      165.38     82.66 o
   3   0   8    11299.30    10929.90    178.01 o
   4   0   8     1910.39     1917.49    119.33 o
   5   0   8    10693.42    10246.31    235.72 o
   6   0   8     8676.32     8678.49    203.02 o
   7   0   8     3506.20     3604.69    169.86 o
   8   0   8      196.66      140.13    142.26 o
   9   0   8     4068.21     4106.69    306.53 o
  10   0   8       42.84      115.70    279.32 o
 -14   1   8        7.89       32.75    140.18 o
 -13   1   8     4418.85     4473.79    139.04 o
 -12   1   8      698.54      722.99    100.74 o
 -11   1   8     8506.87     8166.61    138.76 o
 -10   1   8      440.91      423.19     72.90 o
  -9   1   8        4.42        4.70     54.83 o
  -8   1   8      541.41      522.45     31.50 o
  -7   1   8      231.64      211.53     26.15 o
  -6   1   8    36139.35    35408.12    138.11 o
  -5   1   8     2006.44     1912.83     47.70 o
  -4   1   8     4321.88     4412.56     40.46 o
  -3   1   8    20182.09    20227.38    172.85 o
  -2   1   8     4048.81     4152.97     45.50 o
  -1   1   8     9514.79     9401.05     82.79 o
   0   1   8     9221.55     9206.80     78.24 o
   1   1   8     9313.41     9172.32     90.73 o
   2   1   8      386.54      348.17     22.87 o
   3   1   8     1791.85     1740.01     58.11 o
   4   1   8       37.91       55.27     67.84 o
   5   1   8        1.41       36.72     62.18 o
   6   1   8     9512.06     9305.97    167.37 o
   7   1   8     2295.93     2410.53    105.84 o
   8   1   8      307.29      301.06     99.36 o
   9   1   8     2294.95     2220.67    211.37 o
  10   1   8     1859.91     1782.11    209.57 o
 -14   2   8        4.38        3.25    119.48 o
 -13   2   8      306.37      375.90    118.35 o
 -12   2   8     9429.42     9361.07    143.73 o
 -11   2   8       37.28       56.30     78.20 o
 -10   2   8     1212.40     1255.05     86.83 o
  -9   2   8    11202.76    10876.44    132.49 o
  -8   2   8       51.30       47.56     47.87 o
  -7   2   8     1006.42     1031.46     46.24 o
  -6   2   8     1665.94     1661.52     31.59 o
  -5   2   8     4729.76     4691.35     65.98 o
  -4   2   8      632.84      600.46     33.19 o
  -3   2   8       45.10       60.21     16.78 o
  -2   2   8       25.55       49.48     32.81 o
  -1   2   8     2921.32     2973.24     46.36 o
   0   2   8    23895.38    23687.92    213.15 o
   1   2   8     2486.19     2403.84     45.28 o
   2   2   8     6686.24     6663.83     55.96 o
   3   2   8     4205.88     4130.05     53.24 o
   4   2   8     1428.05     1415.69     80.56 o
   5   2   8     1156.75     1131.94     74.71 o
   6   2   8     3180.43     3137.74     94.55 o
   7   2   8       80.97      135.08     92.39 o
   8   2   8      307.65      261.19     99.77 o
   9   2   8      113.98      196.22    150.65 o
  10   2   8        3.57      182.17    270.67 o
 -14   3   8      706.72      727.18    136.53 o
 -13   3   8        3.51       67.72    117.19 o
 -12   3   8      437.28      529.56    113.23 o
 -11   3   8     1247.67     1322.41     82.02 o
 -10   3   8     2196.34     2176.35    101.12 o
  -9   3   8        0.70        6.01     58.64 o
  -8   3   8     1760.06     1732.69     56.62 o
  -7   3   8     2508.34     2427.48     55.91 o
  -6   3   8     2623.27     2674.45     42.38 o
  -5   3   8     1731.46     1730.55     45.94 o
  -4   3   8     2241.33     2194.51     38.32 o
  -3   3   8     1967.88     1773.89     39.53 o
  -2   3   8      920.02      928.14     24.42 o
  -1   3   8     1041.80     1107.82     42.57 o
   0   3   8     1579.12     1502.51     62.13 o
   1   3   8     3319.53     3211.10     43.16 o
   2   3   8      419.60      409.97     28.59 o
   3   3   8      294.64      331.91     34.12 o
   4   3   8      835.32      856.71     67.83 o
   5   3   8     4646.62     4637.45     95.99 o
   6   3   8      183.52      206.61     75.76 o
   7   3   8       72.68       95.93    106.93 o
   8   3   8      420.62      456.76     99.49 o
   9   3   8      188.54      169.58    130.94 o
 -13   4   8     3089.67     3224.35    140.13 o
 -12   4   8      796.76      855.69    117.08 o
 -11   4   8     1301.24     1413.82    101.17 o
 -10   4   8      190.74      183.02     81.25 o
  -9   4   8      166.24      192.58     64.33 o
  -8   4   8     6994.40     7110.19     92.21 o
  -7   4   8       96.56      119.84     32.85 o
  -6   4   8      153.11      162.30     35.82 o
  -5   4   8     4845.39     4776.49     58.77 o
  -4   4   8     6898.28     6735.36     89.50 o
  -3   4   8     2652.39     2606.03     51.87 o
  -2   4   8     1841.19     1811.18     38.72 o
  -1   4   8     3969.66     3797.97     47.80 o
   0   4   8     2487.58     2479.08     42.58 o
   1   4   8     1068.37     1044.14     44.84 o
   2   4   8      255.98      270.93     44.39 o
   3   4   8      267.95      213.70     52.77 o
   4   4   8    10316.34    10025.76    103.94 o
   5   4   8     1036.13     1157.85     85.20 o
   6   4   8      162.32      170.86    107.69 o
   7   4   8     1310.33     1484.65    141.23 o
   8   4   8       79.16       99.93    137.85 o
   9   4   8        3.54       -0.63    183.12 o
 -13   5   8     1037.14     1077.16    138.95 o
 -12   5   8      485.99      532.90    140.82 o
 -11   5   8      665.57      661.15    104.73 o
 -10   5   8     2642.06     2835.17    116.32 o
  -9   5   8       98.69      118.88     63.91 o
  -8   5   8       20.28       22.42     60.23 o
  -7   5   8     7438.77     7236.67     93.19 o
  -6   5   8     6153.19     6283.60     85.78 o
  -5   5   8     4807.08     4736.37     90.12 o
  -4   5   8     3222.95     3217.83     77.06 o
  -3   5   8       17.94       38.66     33.23 o
  -2   5   8    13283.67    13106.85    167.12 o
  -1   5   8     5689.82     5730.05    130.04 o
   0   5   8       10.69       39.27     30.41 o
   1   5   8      846.66      906.08     53.17 o
   2   5   8      277.76      276.34     56.11 o
   3   5   8      694.09      693.78     63.25 o
   4   5   8       74.52      104.66     62.80 o
   5   5   8     2145.67     2067.90     93.59 o
   6   5   8     2669.55     2692.94    106.14 o
   7   5   8     2702.61     2755.56    153.06 o
   8   5   8      381.68      484.33    122.29 o
   9   5   8       24.11       57.74    136.40 o
 -12   6   8     3287.78     3125.45    170.96 o
 -11   6   8     1669.93     1786.05    126.89 o
 -10   6   8      202.16      240.06    104.10 o
  -9   6   8      623.12      676.82     86.90 o
  -8   6   8     4234.51     4314.65     91.20 o
  -7   6   8     9421.04     9082.24    135.88 o
  -6   6   8      217.69      198.45     71.67 o
  -5   6   8     2705.11     2809.86     97.71 o
  -4   6   8      340.58      368.39     57.79 o
  -3   6   8     2554.93     2352.31     75.94 o
  -2   6   8      233.55      214.57     33.57 o
  -1   6   8     8412.90     8507.76    144.77 o
   0   6   8     2631.39     2625.38     76.73 o
   1   6   8     6692.26     6301.43    157.00 o
   2   6   8     2800.39     2661.93     92.78 o
   3   6   8       23.94       51.69     60.74 o
   4   6   8     6261.28     6230.42    113.86 o
   5   6   8     8428.97     8749.95    192.52 o
   6   6   8      528.64      565.49     87.04 o
   7   6   8      248.21      273.38    120.83 o
   8   6   8        0.57       73.21    166.51 o
 -12   7   8      278.02      224.30    150.83 o
 -11   7   8     1329.79     1403.94    129.74 o
 -10   7   8      687.37      626.82    118.06 o
  -9   7   8      384.90      389.79     93.24 o
  -8   7   8      408.66      430.06     73.53 o
  -7   7   8     3435.32     3401.72     91.29 o
  -6   7   8     6291.46     6337.71    119.96 o
  -5   7   8     1583.48     1609.65     85.91 o
  -4   7   8      117.50      197.70     55.22 o
  -3   7   8       92.65      103.45     62.49 o
  -2   7   8     5338.03     5188.44    167.73 o
  -1   7   8     5791.82     5827.93    105.99 o
   0   7   8       45.49       41.79     72.71 o
   1   7   8      971.68      939.89     74.61 o
   2   7   8      173.07      220.51     71.80 o
   3   7   8     1798.42     1806.35     91.45 o
   4   7   8      425.23      444.47     92.69 o
   5   7   8      856.24      859.87    104.63 o
   6   7   8     1869.07     1899.92    134.08 o
   7   7   8      882.61      942.05    173.46 o
 -11   8   8       98.27       58.55    169.54 o
 -10   8   8      868.08      953.59    171.24 o
  -9   8   8       13.80       64.86    131.17 o
  -8   8   8      878.82      935.85     94.02 o
  -7   8   8      383.22      412.51     85.45 o
  -6   8   8       24.36       19.32     81.47 o
  -5   8   8      975.87      900.38     93.20 o
  -4   8   8      395.09      383.23     95.56 o
  -3   8   8      156.99      124.40     93.45 o
  -2   8   8     1166.65     1182.55     86.59 o
  -1   8   8       12.13       54.22     69.93 o
   0   8   8     2346.23     2410.51     94.32 o
   1   8   8       23.03        7.66     85.48 o
   2   8   8     3066.24     2994.50    108.00 o
   3   8   8       47.92       48.86     90.44 o
   4   8   8     1350.76     1375.85    105.89 o
   5   8   8       71.51       82.31    101.89 o
   6   8   8        4.08       59.49    243.31 o
 -10   9   8      493.72      480.77    185.10 o
  -9   9   8      262.16      284.82    144.71 o
  -8   9   8      420.24      497.76    125.08 o
  -7   9   8      419.27      434.49     97.55 o
  -6   9   8      169.29      180.00    113.46 o
  -5   9   8      410.44      394.91    127.02 o
  -4   9   8     2131.03     1999.45    140.98 o
  -3   9   8      239.98      289.60    116.05 o
  -2   9   8      721.92      698.86    120.22 o
  -1   9   8      250.65      287.02     80.51 o
   0   9   8       16.47       -5.63     92.29 o
   1   9   8     1210.70     1244.79    111.64 o
   2   9   8        2.43      -13.44     86.48 o
   3   9   8      147.81       75.93     92.60 o
   4   9   8        4.51        3.79    102.15 o
   5   9   8       22.09       85.24    108.95 o
  -8  10   8     2054.25     1985.65    139.77 o
  -7  10   8        5.32       25.51    132.38 o
  -6  10   8       24.77      151.66    178.39 o
  -5  10   8      359.51      362.20    138.36 o
  -4  10   8     1353.73     1301.70    134.36 o
  -3  10   8      237.53      266.41    126.41 o
  -2  10   8      370.47      302.66    123.40 o
  -1  10   8     1843.84     1778.99    129.94 o
   0  10   8     2784.69     2889.61    168.69 o
   1  10   8      658.10      761.33    112.15 o
   2  10   8      434.91      489.83    113.54 o
   3  10   8      499.94      512.14    109.86 o
   4  10   8     2667.04     2986.94    133.22 o
  -6  11   8      697.01      769.47    166.03 o
  -5  11   8      855.83      862.12    152.96 o
  -4  11   8      454.16      453.29    145.86 o
  -3  11   8       71.66      124.30    120.13 o
  -2  11   8     2839.81     3122.36    171.82 o
  -1  11   8     2155.25     2110.25    146.20 o
   0  11   8       13.05       35.67    291.95 o
   1  11   8       46.40       41.86    129.87 o
   2  11   8       42.19       75.42    149.41 o
 -14   1   9       58.82       56.65    155.94 o
 -13   1   9      613.09      639.38     99.50 o
 -12   1   9      597.54      525.01     92.52 o
 -11   1   9     3273.65     3113.03    102.01 o
 -10   1   9      115.89       82.18     76.71 o
  -9   1   9       22.52       61.65     57.87 o
  -8   1   9     7783.32     7775.52    121.16 o
  -7   1   9     2642.08     2685.94     47.52 o
  -6   1   9      485.82      505.34     45.25 o
  -5   1   9       54.02       53.98     31.85 o
  -4   1   9      123.79      101.69     29.45 o
  -3   1   9      141.09      114.43     28.85 o
  -2   1   9      448.09      497.12     29.16 o
  -1   1   9     1357.86     1339.47     48.14 o
   0   1   9      527.64      547.32     50.90 o
   1   1   9     1785.29     1791.91     74.43 o
   2   1   9      253.89      253.06     73.72 o
   3   1   9      149.36      124.36     38.67 o
   4   1   9     5629.32     5604.50    110.67 o
   5   1   9     3757.06     3649.65     96.25 o
   6   1   9      171.66      183.47     93.68 o
   7   1   9      109.02      134.67     94.33 o
   8   1   9      765.15      756.02    114.99 o
   9   1   9      791.11      778.30    213.22 o
 -14   2   9     3503.17     3779.36    154.76 o
 -13   2   9     1133.20     1182.85    122.55 o
 -12   2   9       15.38        7.93     94.51 o
 -11   2   9      192.21      128.19     81.47 o
 -10   2   9      809.61      784.99    103.99 o
  -9   2   9     2992.38     3166.15     70.41 o
  -8   2   9      224.74      258.95     42.95 o
  -7   2   9     9752.65     9865.56    102.80 o
  -6   2   9     5858.69     5960.30     70.95 o
  -5   2   9     2710.97     2767.10     39.61 o
  -4   2   9      141.96      153.67     26.65 o
  -3   2   9     1819.68     1747.95     31.20 o
  -2   2   9    18196.39    18067.72    159.84 o
  -1   2   9    10387.79    10293.62     83.87 o
   0   2   9      922.54      941.99     51.47 o
   1   2   9      913.22      873.72     53.14 o
   2   2   9      124.66      118.09     32.58 o
   3   2   9     6334.28     6307.31     79.96 o
   4   2   9     2866.31     2949.48     96.76 o
   5   2   9     4314.49     4312.55    153.87 o
   6   2   9      652.51      678.89     97.95 o
   7   2   9        2.21        0.03     95.71 o
   8   2   9       34.30       83.54    109.37 o
   9   2   9      844.50      868.78    209.99 o
 -14   3   9        2.97       13.68    185.52 o
 -13   3   9     6281.99     6213.04    197.56 o
 -12   3   9     1607.03     1635.29    101.43 o
 -11   3   9      841.03      877.00    104.97 o
 -10   3   9       63.65       73.11     81.61 o
  -9   3   9      252.11      200.71     72.82 o
  -8   3   9    14030.91    13956.02    131.96 o
  -7   3   9     5734.41     5376.23     78.20 o
  -6   3   9     1216.62     1199.30     32.39 o
  -5   3   9       31.57       46.41     30.49 o
  -4   3   9     1761.54     1771.69     39.05 o
  -3   3   9    17046.66    16661.86    130.63 o
  -2   3   9     4252.39     4220.88     53.92 o
  -1   3   9    23250.88    22918.79    322.26 o
   0   3   9     6071.39     5969.86     97.53 o
   1   3   9      183.64      201.07     32.08 o
   2   3   9      272.18      289.36     45.05 o
   3   3   9     2100.11     2055.22     64.19 o
   4   3   9    11208.32    11153.01    126.71 o
   5   3   9     4322.69     4408.27    110.27 o
   6   3   9      527.82      544.97    101.04 o
   7   3   9     1095.13     1143.83    116.37 o
   8   3   9      477.41      531.27    109.73 o
   9   3   9     3306.51     3412.30    199.53 o
 -13   4   9      742.41      683.70    126.06 o
 -12   4   9        5.85        4.03    107.94 o
 -11   4   9       43.49       70.96     96.02 o
 -10   4   9      791.79      824.91     98.23 o
  -9   4   9     5309.40     5305.34     95.40 o
  -8   4   9      498.79      585.01     75.59 o
  -7   4   9    10958.84    10908.50    222.99 o
  -6   4   9      539.72      521.51     42.92 o
  -5   4   9      640.65      646.73     39.12 o
  -4   4   9       12.50       25.25     19.90 o
  -3   4   9      192.41      242.14     35.86 o
  -2   4   9    27388.53    27020.36    236.19 o
  -1   4   9     4558.81     4710.68     84.08 o
   0   4   9      859.31      819.00     41.51 o
   1   4   9      151.75      164.85     44.91 o
   2   4   9      404.54      383.00     52.13 o
   3   4   9     5198.69     5236.29     83.49 o
   4   4   9     1837.90     1886.15     72.61 o
   5   4   9     2304.26     2249.26     89.76 o
   6   4   9      538.51      610.47    111.76 o
   7   4   9       33.78       27.36    149.22 o
   8   4   9       43.80       40.96    153.95 o
 -13   5   9      388.93      535.06    142.90 o
 -12   5   9        4.36       36.03    134.62 o
 -11   5   9     1687.60     1543.45    119.08 o
 -10   5   9      162.92      178.44     97.08 o
  -9   5   9     2465.49     2362.09     97.92 o
  -8   5   9    10343.54    10047.70    133.85 o
  -7   5   9       72.64       67.71     56.25 o
  -6   5   9     3535.55     3291.27     88.48 o
  -5   5   9      439.11      442.50     66.26 o
  -4   5   9       22.60       37.58     44.03 o
  -3   5   9     4459.85     4426.10     55.16 o
  -2   5   9      231.53      259.50     28.97 o
  -1   5   9     2971.96     3102.90     71.47 o
   0   5   9      602.23      640.35     44.26 o
   1   5   9      215.56      230.15     51.54 o
   2   5   9      279.38      257.82     58.00 o
   3   5   9     4117.90     3965.15     86.70 o
   4   5   9     5641.36     5879.25    110.34 o
   5   5   9     2183.22     2252.50    106.18 o
   6   5   9     1852.87     1921.35    138.56 o
   7   5   9       28.70       39.65    137.63 o
   8   5   9        9.23       15.52    173.20 o
 -12   6   9       16.63       44.03    175.57 o
 -11   6   9      893.95      910.90    119.18 o
 -10   6   9     2894.62     2959.02    126.21 o
  -9   6   9      918.86      885.29     91.35 o
  -8   6   9      763.52      904.90     86.99 o
  -7   6   9     1168.49     1234.26     70.06 o
  -6   6   9     4232.24     4188.87     99.15 o
  -5   6   9      125.72      155.81     68.74 o
  -4   6   9      241.99      197.52     44.61 o
  -3   6   9     4810.29     4596.93     62.24 o
  -2   6   9     1019.09      922.29     68.62 o
  -1   6   9      517.37      519.93     69.00 o
   0   6   9     3654.64     3470.66    112.89 o
   1   6   9       29.72       40.59     72.14 o
   2   6   9     2580.80     2598.87     99.05 o
   3   6   9      281.77      240.85     85.78 o
   4   6   9     1204.52     1196.25    114.50 o
   5   6   9     1354.91     1493.37    151.09 o
   6   6   9      183.09      200.79    133.12 o
   7   6   9       42.01       56.12    146.77 o
 -12   7   9     5349.07     5720.24    210.31 o
 -11   7   9      232.83      310.68    125.72 o
 -10   7   9      202.41      252.03    103.48 o
  -9   7   9     2337.18     2324.79    108.61 o
  -8   7   9      869.27      956.24     90.64 o
  -7   7   9     6965.81     7043.35    112.28 o
  -6   7   9       81.45       85.63     80.64 o
  -5   7   9     1755.65     1796.94     93.19 o
  -4   7   9     6947.27     6997.29    135.70 o
  -3   7   9        2.33       26.48     80.07 o
  -2   7   9     2051.00     2033.73    101.24 o
  -1   7   9     3446.91     3261.52    108.10 o
   0   7   9     2968.82     3065.62    115.16 o
   1   7   9     1523.09     1567.43     93.02 o
   2   7   9       57.99       99.21     86.78 o
   3   7   9     3772.74     3805.15    133.77 o
   4   7   9     1083.02     1053.51    122.36 o
   5   7   9     3025.57     3237.50    149.19 o
   6   7   9      835.92      812.57    147.36 o
   7   7   9        0.03      -15.82    201.97 o
 -11   8   9     1477.51     1674.80    168.77 o
 -10   8   9     1588.99     1687.63    117.59 o
  -9   8   9        6.64       20.76    114.06 o
  -8   8   9       72.52       43.53    113.90 o
  -7   8   9       38.01      104.09    101.39 o
  -6   8   9     9168.43     9155.29    151.16 o
  -5   8   9      318.65      330.72     96.08 o
  -4   8   9       32.07       64.77    105.74 o
  -3   8   9     5018.52     4892.49    128.50 o
  -2   8   9     1472.96     1405.08     78.71 o
  -1   8   9     8123.70     8307.02    130.28 o
   0   8   9     2619.64     2875.73    118.03 o
   1   8   9     1256.25     1287.02     91.49 o
   2   8   9     3952.57     4045.29    136.17 o
   3   8   9     1671.65     1728.72    105.27 o
   4   8   9        0.69       56.93    117.03 o
   5   8   9       78.47      138.63    131.87 o
   6   8   9     2168.81     2339.48    161.55 o
  -9   9   9     3845.11     3962.92    196.26 o
  -8   9   9       73.27       80.59    115.51 o
  -7   9   9     5336.51     5286.20    166.26 o
  -6   9   9     2084.54     2010.64    119.86 o
  -5   9   9     2960.16     3030.98    131.30 o
  -4   9   9     1177.74     1286.09    110.13 o
  -3   9   9     1498.20     1484.46    139.35 o
  -2   9   9      267.10      216.54    102.91 o
  -1   9   9      738.20      744.91     87.19 o
   0   9   9     8253.89     9332.58    223.05 o
   1   9   9       69.90      137.54     94.77 o
   2   9   9      570.73      605.49    105.31 o
   3   9   9     4054.42     4401.50    136.86 o
   4   9   9     1283.54     1350.52    136.72 o
  -8  10   9        1.61      -35.40    184.57 o
  -7  10   9      140.83      236.91    148.91 o
  -6  10   9     6135.47     6362.81    192.15 o
  -5  10   9       19.99       95.28    132.10 o
  -4  10   9     1553.18     1417.29    149.04 o
  -3  10   9     1922.19     2043.25    189.13 o
  -2  10   9      742.99      877.12    118.15 o
  -1  10   9     2617.02     2555.19    141.84 o
   0  10   9       11.76       63.00    146.08 o
   1  10   9      972.75     1005.13    109.11 o
   2  10   9     1453.60     1525.52    118.08 o
   3  10   9      463.23      473.15    124.92 o
  -5  11   9     2953.86     3000.66    177.46 o
  -4  11   9     1029.24     1150.25    157.79 o
  -3  11   9        4.95       56.35    167.44 o
  -2  11   9       40.92       76.42    125.54 o
  -1  11   9      176.71      202.80    130.84 o
   0  11   9     1053.22     1161.11    166.34 o
 -14   0  10      130.76      174.24    132.00 o
 -13   0  10      558.51      605.01    138.41 o
 -12   0  10    13670.01    13390.15    210.57 o
 -11   0  10     1793.77     1883.88    125.22 o
 -10   0  10      432.45      358.74    111.34 o
  -9   0  10    19540.40    19459.39    333.30 o
  -8   0  10     4578.13     4652.28    188.10 o
  -7   0  10    12390.63    12254.10    171.97 o
  -6   0  10      113.55      172.30     52.07 o
  -5   0  10      241.51      262.29     50.98 o
  -4   0  10    19098.06    18280.57    161.93 o
  -3   0  10     1161.99     1142.85     54.34 o
  -2   0  10     2030.03     2117.76     69.42 o
  -1   0  10       16.61       37.88     86.09 o
   0   0  10    12852.49    12663.49    188.68 o
   1   0  10     2711.60     2820.29    122.75 o
   2   0  10     4932.18     4970.00    153.97 o
   3   0  10    11544.35    11831.97    241.76 o
   4   0  10     3146.30     3080.96    162.80 o
   5   0  10     5786.57     5367.02    168.07 o
   6   0  10     1063.69      889.84    157.09 o
   7   0  10        9.19      -28.03    256.25 o
   8   0  10     5554.68     5257.62    225.34 o
 -14   1  10      406.28      400.23    134.16 o
 -13   1  10     5490.93     5626.57    136.03 o
 -12   1  10       74.49       70.42     89.44 o
 -11   1  10     1138.53     1138.86     94.18 o
 -10   1  10     7704.74     7726.13    206.68 o
  -9   1  10       47.19       32.20     67.02 o
  -8   1  10       98.81      127.54     48.26 o
  -7   1  10       73.92      103.35     46.19 o
  -6   1  10    14197.91    14193.24    122.63 o
  -5   1  10     2213.46     2122.64     42.70 o
  -4   1  10       35.86       38.11     22.05 o
  -3   1  10    14912.91    14836.14     94.78 o
  -2   1  10     2333.42     2257.91     30.03 o
  -1   1  10    13815.56    13250.99    126.81 o
   0   1  10      803.76      859.96     69.72 o
   1   1  10     1645.83     1702.99     85.60 o
   2   1  10    13916.32    13754.19    226.68 o
   3   1  10     7216.83     7094.56    134.77 o
   4   1  10      348.45      318.71     77.55 o
   5   1  10       15.48       43.00     80.61 o
   6   1  10     1610.17     1630.99    108.67 o
   7   1  10     1181.92     1151.61    117.64 o
   8   1  10      717.68      807.22    122.75 o
 -14   2  10       33.20       93.96    128.23 o
 -13   2  10      116.88      124.82    114.88 o
 -12   2  10     2786.20     2648.84    129.69 o
 -11   2  10      542.46      522.70    120.02 o
 -10   2  10      806.70      801.96    117.77 o
  -9   2  10      573.23      535.65     73.47 o
  -8   2  10     1326.13     1247.95     55.48 o
  -7   2  10    10060.98     9664.76    106.13 o
  -6   2  10      268.22      253.15     29.93 o
  -5   2  10    10215.98    10053.86     70.97 o
  -4   2  10     9912.36     9572.26     82.49 o
  -3   2  10     1920.47     1885.16     36.30 o
  -2   2  10      565.60      595.45     32.57 o
  -1   2  10      114.94       90.53     46.84 o
   0   2  10     3721.17     3666.00     72.83 o
   1   2  10     2968.09     2722.80     71.87 o
   2   2  10        9.30       40.90     90.29 o
   3   2  10     2954.57     2921.52     83.90 o
   4   2  10      287.12      304.39     76.59 o
   5   2  10     3569.60     3505.32    104.99 o
   6   2  10       54.14       86.21     98.02 o
   7   2  10     2247.55     2124.70    123.79 o
   8   2  10     1705.28     1878.93    128.58 o
 -13   3  10      550.10      558.30    122.17 o
 -12   3  10      101.73      152.37     88.79 o
 -11   3  10     2946.72     2818.20    124.75 o
 -10   3  10      362.66      388.39    111.79 o
  -9   3  10     1330.30     1257.37     67.01 o
  -8   3  10        3.83       21.63     54.72 o
  -7   3  10     1217.81     1276.53     57.11 o
  -6   3  10     2017.07     2036.41     45.93 o
  -5   3  10      965.80      905.11     39.02 o
  -4   3  10       11.97       -1.58     43.97 o
  -3   3  10     1179.97     1140.05     43.79 o
  -2   3  10     3787.45     3711.13     54.99 o
  -1   3  10      121.13      107.00     61.58 o
   0   3  10      573.45      521.93     70.44 o
   1   3  10     4085.59     3968.75     79.40 o
   2   3  10     1554.35     1480.77     71.53 o
   3   3  10      456.42      427.00     66.94 o
   4   3  10      387.61      394.74     80.29 o
   5   3  10       17.29       34.84     82.68 o
   6   3  10     2020.64     1926.90    112.28 o
   7   3  10       45.35       48.77    138.73 o
   8   3  10      210.16      310.22    132.19 o
 -13   4  10      891.31      885.39    123.58 o
 -12   4  10      753.83      782.96    111.52 o
 -11   4  10     2120.01     2187.94    121.40 o
 -10   4  10      863.06      885.60    104.02 o
  -9   4  10        3.94       45.16     75.58 o
  -8   4  10     8455.67     8108.83    123.48 o
  -7   4  10     2110.12     1979.51     81.90 o
  -6   4  10      283.29      280.45     41.82 o
  -5   4  10      535.40      528.39     46.82 o
  -4   4  10      182.33      205.79     43.92 o
  -3   4  10    14735.07    14126.84    137.36 o
  -2   4  10     1581.27     1526.56     33.88 o
  -1   4  10     1859.96     1857.78     39.49 o
   0   4  10     1600.25     1556.42     59.91 o
   1   4  10      593.37      550.52     58.66 o
   2   4  10      636.43      632.42     66.30 o
   3   4  10       80.75      120.44     70.06 o
   4   4  10     2463.46     2559.02     94.47 o
   5   4  10     1247.35     1305.10     91.83 o
   6   4  10      328.75      407.19    131.54 o
   7   4  10      634.43      851.69    175.59 o
   8   4  10      772.35      756.06    150.80 o
 -13   5  10      365.94      382.83    156.36 o
 -12   5  10        9.35       -5.54    219.29 o
 -11   5  10     1011.86     1123.50    116.65 o
 -10   5  10      495.81      501.34    101.34 o
  -9   5  10     4171.86     4064.27    110.30 o
  -8   5  10       74.84       85.63     80.21 o
  -7   5  10     2546.56     2439.16     91.22 o
  -6   5  10      212.51      262.43     67.71 o
  -5   5  10     1096.59     1026.11     54.61 o
  -4   5  10      149.86      156.94     43.99 o
  -3   5  10      190.18      223.69     38.40 o
  -2   5  10    18146.19    18234.38    174.99 o
  -1   5  10     5734.83     5490.80    137.26 o
   0   5  10      565.24      574.02     70.89 o
   1   5  10     1249.65     1260.62     73.00 o
   2   5  10     2025.47     2111.46     86.18 o
   3   5  10     7494.05     7796.86    127.47 o
   4   5  10     1580.13     1798.38    101.49 o
   5   5  10      301.21      353.41     99.01 o
   6   5  10      219.48      169.61    117.89 o
   7   5  10      184.49      161.27    321.02 o
 -12   6  10      851.00      960.89    133.27 o
 -11   6  10       17.26       37.98    132.01 o
 -10   6  10      225.76      199.62     94.43 o
  -9   6  10     1125.43     1169.75    100.24 o
  -8   6  10    16408.60    16369.77    233.94 o
  -7   6  10     1162.82     1144.11     88.53 o
  -6   6  10        4.75       -4.84     84.84 o
  -5   6  10      849.79      909.13     67.48 o
  -4   6  10     2153.48     2310.97     68.00 o
  -3   6  10     3801.40     3761.41    104.26 o
  -2   6  10      548.27      576.88     81.57 o
  -1   6  10      557.16      526.66     76.38 o
   0   6  10     1437.98     1418.03    103.92 o
   1   6  10       10.74       15.93     96.37 o
   2   6  10     1346.54     1260.23    108.07 o
   3   6  10      306.14      316.83    108.92 o
   4   6  10    11372.65    11783.99    219.54 o
   5   6  10      872.05     1002.44    160.62 o
   6   6  10       10.95       42.30    152.48 o
 -11   7  10       14.77       61.52    143.52 o
 -10   7  10      444.55      449.75    105.67 o
  -9   7  10     1869.01     1814.57    108.52 o
  -8   7  10       35.41        9.47    101.16 o
  -7   7  10     1869.25     1859.67    100.53 o
  -6   7  10      427.67      483.97     87.75 o
  -5   7  10        4.42        5.75     97.17 o
  -4   7  10      473.53      429.33     86.76 o
  -3   7  10      323.08      357.32     86.65 o
  -2   7  10     6611.55     6536.56    154.59 o
  -1   7  10     1817.89     1903.57     94.30 o
   0   7  10      113.24      106.37    101.96 o
   1   7  10       21.64       52.98     98.96 o
   2   7  10     2075.88     2161.19    128.24 o
   3   7  10     3752.44     3803.43    144.85 o
   4   7  10       21.23        3.43    141.85 o
   5   7  10      479.03      558.28    139.59 o
   6   7  10       25.49       50.95    139.60 o
 -10   8  10        3.74       34.77    111.43 o
  -9   8  10        0.56       75.10    146.20 o
  -8   8  10        8.29        4.62    130.29 o
  -7   8  10      860.48      812.89    101.53 o
  -6   8  10      485.98      518.00     95.44 o
  -5   8  10     1260.23     1441.28    115.08 o
  -4   8  10      230.41      174.90     93.59 o
  -3   8  10     2729.44     2652.00    152.43 o
  -2   8  10        0.58        9.56     83.84 o
  -1   8  10     1080.88     1147.66     85.46 o
   0   8  10        9.08       28.74     88.98 o
   1   8  10      166.99      163.38     96.39 o
   2   8  10      553.64      535.62    114.24 o
   3   8  10      436.71      379.66    129.71 o
   4   8  10      403.96      360.70    130.22 o
   5   8  10       43.31      107.00    162.70 o
  -9   9  10       21.37       31.56    130.30 o
  -8   9  10       88.39      115.69    112.84 o
  -7   9  10       23.28       74.22    114.07 o
  -6   9  10      408.00      373.10    118.20 o
  -5   9  10      915.34      931.56    119.75 o
  -4   9  10     1132.83     1024.93    114.33 o
  -3   9  10        4.69       24.85    120.44 o
  -2   9  10      220.95      229.87    100.46 o
  -1   9  10      425.38      384.79    105.00 o
   0   9  10      257.51      326.05    107.29 o
   1   9  10      970.98      977.38    113.28 o
   2   9  10      330.98      361.23    118.99 o
   3   9  10        1.25        3.00    174.60 o
  -7  10  10      681.03      808.13    153.70 o
  -6  10  10      697.20      722.01    156.18 o
  -5  10  10      402.47      338.14    139.34 o
  -4  10  10      307.35      275.77    141.52 o
  -3  10  10     1726.73     1883.97    131.68 o
  -2  10  10        9.02        3.11    133.79 o
  -1  10  10      345.25      390.76    122.85 o
   0  10  10      792.72      826.36    134.32 o
   1  10  10       47.70       26.79    173.84 o
 -14   1  11       73.31       57.14    126.12 o
 -13   1  11      912.91      923.63    103.63 o
 -12   1  11      113.19      118.62    113.99 o
 -11   1  11     1085.36      985.70     93.18 o
 -10   1  11       80.85      121.32     87.60 o
  -9   1  11     2856.49     2829.43     91.61 o
  -8   1  11     1580.65     1653.76     67.70 o
  -7   1  11      295.61      305.71     52.44 o
  -6   1  11      769.97      790.17     55.82 o
  -5   1  11     3384.43     3273.08     55.97 o
  -4   1  11      177.35      206.52     28.82 o
  -3   1  11     7218.54     7325.69     70.03 o
  -2   1  11     1336.42     1254.58     66.15 o
  -1   1  11     1072.48     1066.95     85.66 o
   0   1  11       16.33       14.82     77.87 o
   1   1  11     2062.55     1942.15     93.04 o
   2   1  11      239.61      191.72     91.58 o
   3   1  11     1195.80     1278.20     99.88 o
   4   1  11      624.89      650.32     92.85 o
   5   1  11      144.72      160.31    102.69 o
   6   1  11        8.75       -8.46    111.71 o
   7   1  11      306.27      291.20    119.41 o
 -13   2  11      188.15      341.02    121.56 o
 -12   2  11      181.52      200.58    111.93 o
 -11   2  11     1752.13     1729.98    137.63 o
 -10   2  11     1656.92     1801.26    108.77 o
  -9   2  11     7674.51     7671.28    118.17 o
  -8   2  11      214.27      233.16     53.74 o
  -7   2  11     1440.68     1508.89     62.44 o
  -6   2  11      562.99      657.75     36.48 o
  -5   2  11     1262.15     1321.39     48.18 o
  -4   2  11     1047.99     1045.91     34.44 o
  -3   2  11     3696.51     3534.67     42.82 o
  -2   2  11    12306.72    12251.35    125.21 o
  -1   2  11      312.73      343.07     68.28 o
   0   2  11       14.09        6.55     77.49 o
   1   2  11     2623.32     2651.30    104.27 o
   2   2  11     4611.13     4596.08    122.23 o
   3   2  11     8849.12     8595.05    150.07 o
   4   2  11     1549.56     1596.38     96.69 o
   5   2  11       85.89       44.76     98.17 o
   6   2  11      772.22      771.18    113.35 o
   7   2  11     1147.36     1282.34    122.01 o
 -13   3  11      374.00      433.59    125.01 o
 -12   3  11      327.54      276.12    107.67 o
 -11   3  11      358.73      303.25    129.50 o
 -10   3  11      259.88      278.54    107.91 o
  -9   3  11     1786.37     1759.81     84.76 o
  -8   3  11    19114.62    19055.43    128.96 o
  -7   3  11      641.38      625.98     60.58 o
  -6   3  11       18.95       33.10     42.86 o
  -5   3  11     3328.36     3238.91     65.58 o
  -4   3  11     8451.20     8433.00     92.88 o
  -3   3  11    12060.15    12072.49    110.50 o
  -2   3  11      136.04      202.87     51.68 o
  -1   3  11      302.90      305.43     68.39 o
   0   3  11     3913.87     3897.63    102.90 o
   1   3  11      663.46      716.57     67.51 o
   2   3  11     1197.45     1240.82     74.92 o
   3   3  11        2.03        2.14     82.18 o
   4   3  11     9059.39     9064.25    198.56 o
   5   3  11     1096.71     1033.43    109.52 o
   6   3  11      153.02      135.67    104.96 o
   7   3  11     1085.69     1103.88    136.85 o
 -13   4  11       91.26       34.69    133.18 o
 -12   4  11      148.12      110.55    117.26 o
 -11   4  11      320.77      282.41    104.87 o
 -10   4  11     1485.36     1494.56    114.20 o
  -9   4  11     9276.26     9273.08    119.24 o
  -8   4  11      253.48      262.04     59.95 o
  -7   4  11     2034.63     2055.76     60.37 o
  -6   4  11     2128.91     2117.47     62.72 o
  -5   4  11        5.42        7.11     50.26 o
  -4   4  11        8.46       23.21     43.42 o
  -3   4  11      211.40      198.49     39.59 o
  -2   4  11    11663.81    11775.79    121.53 o
  -1   4  11      140.33      142.97     50.79 o
   0   4  11       60.20       61.90     53.49 o
   1   4  11     3184.30     3234.88     78.24 o
   2   4  11     2264.29     2232.68     78.23 o
   3   4  11     8291.53     8287.54    126.92 o
   4   4  11      901.78      943.82     90.62 o
   5   4  11      399.66      532.13    115.82 o
   6   4  11     1078.92     1208.85    149.16 o
   7   4  11     1264.06     1312.65    168.57 o
 -12   5  11      441.72      448.57    126.85 o
 -11   5  11       12.01       45.88    111.22 o
 -10   5  11      582.60      646.29     98.89 o
  -9   5  11      544.78      613.69     91.52 o
  -8   5  11     4495.27     4460.26    111.66 o
  -7   5  11      713.18      773.72     80.68 o
  -6   5  11      603.44      554.77     54.71 o
  -5   5  11      914.30      878.57     54.99 o
  -4   5  11      102.52      113.89     40.83 o
  -3   5  11     5706.40     5875.85     96.46 o
  -2   5  11      202.95      205.91     61.92 o
  -1   5  11     2617.66     2688.96     89.64 o
   0   5  11     1782.09     1770.56     85.35 o
   1   5  11      103.84       76.10     96.18 o
   2   5  11        7.40        2.69    103.07 o
   3   5  11       34.25       45.11    102.24 o
   4   5  11     2592.93     2445.71    150.13 o
   5   5  11      391.99      372.15    150.04 o
   6   5  11       84.34       37.52    315.29 o
 -12   6  11       24.04       71.54    128.92 o
 -11   6  11       97.91      143.35    120.96 o
 -10   6  11     1638.54     1619.60    113.84 o
  -9   6  11     2367.53     2352.87    106.50 o
  -8   6  11      353.26      369.67     87.36 o
  -7   6  11     1585.77     1607.24     95.25 o
  -6   6  11     1051.30     1068.30     64.86 o
  -5   6  11     1649.35     1658.33     86.73 o
  -4   6  11      369.15      383.11     73.00 o
  -3   6  11      888.18      906.83     78.20 o
  -2   6  11     1731.75     1819.80     88.52 o
  -1   6  11     1708.97     1670.79     90.22 o
   0   6  11      578.47      583.25     98.83 o
   1   6  11      253.68      197.20    108.23 o
   2   6  11      737.67      832.87    115.33 o
   3   6  11      127.39      104.20    115.04 o
   4   6  11      323.74      271.53    123.07 o
   5   6  11     1640.61     1683.31    172.03 o
 -11   7  11     1961.73     2077.72    144.13 o
 -10   7  11      647.58      711.78    114.90 o
  -9   7  11     3322.10     3471.95    124.21 o
  -8   7  11      314.20      336.64    110.90 o
  -7   7  11     2208.29     2351.73    132.71 o
  -6   7  11      613.64      643.33     95.59 o
  -5   7  11      194.98      212.03     89.91 o
  -4   7  11     7609.76     7397.34    142.61 o
  -3   7  11       59.40       57.51     80.30 o
  -2   7  11     2386.52     2438.15     92.91 o
  -1   7  11      644.86      623.49     94.10 o
   0   7  11     1137.86     1103.01    115.75 o
   1   7  11     1631.81     1735.66    129.17 o
   2   7  11       89.47       39.09    119.48 o
   3   7  11      892.88     1013.54    132.06 o
   4   7  11       63.75      182.98    149.85 o
   5   7  11      474.32      514.08    147.91 o
 -10   8  11     5837.32     6223.04    186.07 o
  -9   8  11       75.04      100.25    126.12 o
  -8   8  11      410.47      569.52    113.12 o
  -7   8  11       64.01       86.55    114.64 o
  -6   8  11     1772.02     1816.83    115.98 o
  -5   8  11     2539.16     2473.39    123.14 o
  -4   8  11      106.26       91.85    101.58 o
  -3   8  11     2511.92     2556.67    122.64 o
  -2   8  11     1137.87     1161.11     93.79 o
  -1   8  11     3545.27     3481.29    119.01 o
   0   8  11       17.83       33.34    113.49 o
   1   8  11      199.31      214.54    106.10 o
   2   8  11     8360.93     9021.00    258.39 o
   3   8  11      757.09      829.41    134.35 o
  -8   9  11     1364.99     1398.73    124.45 o
  -7   9  11     3453.93     3685.60    141.66 o
  -6   9  11     1150.31     1276.07    137.88 o
  -5   9  11       20.97       91.96    117.96 o
  -4   9  11     9392.09     9533.65    267.35 o
  -3   9  11      474.93      453.42    102.41 o
  -2   9  11       55.65       43.89     88.43 o
  -1   9  11      492.51      519.38    112.26 o
   0   9  11      376.65      368.96    116.93 o
   1   9  11     1907.75     2066.30    140.31 o
   2   9  11      783.49      902.54    142.56 o
  -6  10  11      425.46      452.73    137.38 o
  -5  10  11     3011.37     3288.36    149.39 o
  -4  10  11      161.53      241.59    141.21 o
  -3  10  11     1737.53     1758.84    140.38 o
  -2  10  11        9.14      -23.98    161.32 o
  -1  10  11      605.07      715.66    140.93 o
 -13   0  12      612.75      687.61    148.23 o
 -12   0  12        5.61       35.68    162.20 o
 -11   0  12    10858.26    10869.59    604.29 o
 -10   0  12     1819.14     1899.31    130.74 o
  -9   0  12     3325.88     3350.26    218.67 o
  -8   0  12       34.09       44.27    108.20 o
  -7   0  12     6180.25     6052.99    100.04 o
  -6   0  12      222.20      222.49     61.93 o
  -5   0  12      140.10      113.71     60.51 o
  -4   0  12    22077.22    21972.27    247.51 o
  -3   0  12     3907.88     4075.27    127.55 o
  -2   0  12     1771.99     1652.75    120.78 o
  -1   0  12      748.76      850.87    113.45 o
   0   0  12     1871.58     1874.68    127.17 o
   1   0  12    20771.05    19961.17    377.82 o
   2   0  12       11.86        7.74    133.81 o
   3   0  12     1291.33     1405.11    151.80 o
   4   0  12      180.21      167.32    159.67 o
   5   0  12      582.34      596.75    141.25 o
   6   0  12      525.07      525.10    175.39 o
   7   0  12       24.69        6.63    181.79 o
 -13   1  12     2497.37     2591.20    124.18 o
 -12   1  12     1388.61     1375.78    109.50 o
 -11   1  12      589.81      608.37    110.11 o
 -10   1  12    12516.39    12685.86    201.52 o
  -9   1  12      721.33      680.95     74.96 o
  -8   1  12     1869.63     1792.95     74.84 o
  -7   1  12        8.35        8.63     53.89 o
  -6   1  12      114.38      123.20     42.93 o
  -5   1  12    19236.85    18952.72    242.10 o
  -4   1  12       17.41       27.23     44.89 o
  -3   1  12     4434.51     4496.18     60.38 o
  -2   1  12      323.84      348.71     77.15 o
  -1   1  12     1566.27     1554.77     92.24 o
   0   1  12      506.73      524.05     89.59 o
   1   1  12      767.57      674.49     89.03 o
   2   1  12    14128.64    14038.14    205.12 o
   3   1  12     1250.65     1241.33    112.06 o
   4   1  12      342.34      312.16     94.49 o
   5   1  12      663.15      702.18    113.26 o
   6   1  12      838.48      842.13    132.68 o
 -13   2  12       16.15        4.09    133.72 o
 -12   2  12      486.21      515.56    112.29 o
 -11   2  12     6955.05     6720.91    152.60 o
 -10   2  12      103.37       98.65     95.50 o
  -9   2  12     1141.16     1126.38     92.66 o
  -8   2  12       95.87       84.00     53.90 o
  -7   2  12     2115.66     2080.48     69.40 o
  -6   2  12     3442.55     3386.80     77.20 o
  -5   2  12      184.34      151.06     59.39 o
  -4   2  12    11418.79    11223.16    128.42 o
  -3   2  12      271.69      286.15     45.04 o
  -2   2  12      620.72      617.98     84.06 o
  -1   2  12      359.70      357.85     84.41 o
   0   2  12      139.76      158.44     82.09 o
   1   2  12     5773.15     5916.05    134.41 o
   2   2  12      210.93      198.62    101.70 o
   3   2  12     1465.06     1585.63     88.26 o
   4   2  12      516.52      468.98     92.67 o
   5   2  12      215.82      249.87    107.10 o
   6   2  12      439.07      490.97    125.08 o
 -13   3  12      523.46      525.72    132.86 o
 -12   3  12     1593.25     1655.48    125.28 o
 -11   3  12      434.20      431.83    115.55 o
 -10   3  12     3204.41     3224.65    128.42 o
  -9   3  12     1287.48     1237.27     79.28 o
  -8   3  12       85.71       73.15     61.63 o
  -7   3  12      100.58      108.13     60.47 o
  -6   3  12      583.29      614.32     56.45 o
  -5   3  12     1917.77     1945.91     60.80 o
  -4   3  12      120.79      142.92     46.17 o
  -3   3  12      208.29      183.98     49.34 o
  -2   3  12     1768.03     1775.49     83.19 o
  -1   3  12      676.37      719.22     77.20 o
   0   3  12      573.92      575.39     87.15 o
   1   3  12     1031.28     1073.79     74.02 o
   2   3  12      700.62      740.07     78.42 o
   3   3  12     2100.74     1927.54     92.86 o
   4   3  12      230.13      230.30     88.99 o
   5   3  12        8.90      -12.92    125.04 o
   6   3  12      196.37      230.49    118.40 o
 -12   4  12       30.23       34.84    188.09 o
 -11   4  12      371.72      422.53    111.36 o
 -10   4  12     1356.05     1476.99    121.19 o
  -9   4  12      672.54      683.55     70.90 o
  -8   4  12     4950.66     4824.55     89.14 o
  -7   4  12     1283.17     1266.46     70.02 o
  -6   4  12     1530.31     1453.05     73.93 o
  -5   4  12     6032.58     5993.52     83.73 o
  -4   4  12      889.10      910.22     51.71 o
  -3   4  12     4440.99     4583.12     73.59 o
  -2   4  12       70.11      138.01     66.84 o
  -1   4  12        9.03       25.65     70.52 o
   0   4  12     1656.43     1665.72     88.05 o
   1   4  12      886.64      850.69     84.89 o
   2   4  12     1777.58     1809.08     94.47 o
   3   4  12      194.68      192.51    102.34 o
   4   4  12     1561.82     1646.44    125.23 o
   5   4  12      737.46      844.76    136.59 o
   6   4  12       63.96       11.95    180.43 o
 -12   5  12      234.15      342.34    124.37 o
 -11   5  12      757.64      968.57    123.62 o
 -10   5  12     2981.13     3099.20    116.93 o
  -9   5  12     5615.25     5748.99    116.04 o
  -8   5  12       13.01       24.81     70.19 o
  -7   5  12      116.26       78.43     67.40 o
  -6   5  12     5313.16     5346.12     82.67 o
  -5   5  12     1347.85     1312.19     62.23 o
  -4   5  12      459.85      432.87     64.20 o
  -3   5  12     1372.37     1306.00     68.37 o
  -2   5  12     3790.08     3640.20     99.77 o
  -1   5  12      754.93      717.11     84.63 o
   0   5  12       76.65       91.00     83.17 o
   1   5  12     1562.83     1549.65    121.20 o
   2   5  12     4253.84     4109.53    146.63 o
   3   5  12     5567.26     5623.24    166.70 o
   4   5  12      316.33      385.74    130.03 o
   5   5  12      179.01      215.06    170.41 o
 -11   6  12      571.96      573.79    130.72 o
 -10   6  12       22.20       82.83    116.61 o
  -9   6  12     1199.95     1251.48    109.48 o
  -8   6  12     2136.35     2121.85    106.22 o
  -7   6  12        5.06       44.90     72.66 o
  -6   6  12       82.62       58.75     68.63 o
  -5   6  12      669.74      695.75     74.93 o
  -4   6  12     7459.85     7535.04    130.08 o
  -3   6  12     8954.00     8930.00    179.66 o
  -2   6  12       38.41       37.95     92.42 o
  -1   6  12       14.38       38.84    105.62 o
   0   6  12     5596.35     5647.08    148.11 o
   1   6  12     2696.90     2753.64    136.85 o
   2   6  12     1045.04     1079.43    129.37 o
   3   6  12      323.56      243.20    130.10 o
   4   6  12      407.83      435.83    142.90 o
 -10   7  12     2081.60     1994.99    143.79 o
  -9   7  12     1764.81     1934.46    136.49 o
  -8   7  12       17.03       29.95    120.32 o
  -7   7  12      263.68      350.06    103.53 o
  -6   7  12      589.06      596.04     88.50 o
  -5   7  12     2587.48     2768.52    100.79 o
  -4   7  12     1202.21     1186.18     91.65 o
  -3   7  12     1658.69     1735.29     97.38 o
  -2   7  12     2344.34     2339.42    110.48 o
  -1   7  12      519.02      588.39    116.23 o
   0   7  12      488.70      515.26    120.95 o
   1   7  12      426.58      486.59    119.24 o
   2   7  12     2020.10     2071.89    144.05 o
   3   7  12     1014.98     1017.05    139.44 o
  -9   8  12      716.00      773.17    141.38 o
  -8   8  12     1180.34     1281.75    123.95 o
  -7   8  12      598.92      672.49    109.55 o
  -6   8  12     1000.03     1041.92    137.01 o
  -5   8  12      416.44      514.07    106.02 o
  -4   8  12     1106.29     1177.53    101.74 o
  -3   8  12        3.63       14.10     85.13 o
  -2   8  12      162.49      160.34    105.55 o
  -1   8  12      113.97      121.68    121.66 o
   0   8  12      473.09      416.68    122.84 o
   1   8  12      622.99      721.55    142.30 o
   2   8  12      656.98      736.15    142.65 o
  -7   9  12      347.21      268.23    132.14 o
  -6   9  12      346.56      429.57    148.57 o
  -5   9  12      214.13      274.92    113.69 o
  -4   9  12       35.85       48.47    117.55 o
  -3   9  12      571.40      565.40    109.27 o
  -2   9  12       37.41       44.15    107.41 o
  -1   9  12       24.30      102.41    121.27 o
   0   9  12      461.99      472.17    127.11 o
 -13   1  13      587.71      581.05    136.30 o
 -12   1  13     1071.09      972.14    125.87 o
 -11   1  13      318.99      348.31    119.68 o
 -10   1  13      449.77      484.39    124.96 o
  -9   1  13      110.65       83.51     83.56 o
  -8   1  13      815.29      772.90     71.67 o
  -7   1  13       76.45       53.96     58.10 o
  -6   1  13       13.20       11.78     60.71 o
  -5   1  13     1073.12     1134.45     66.61 o
  -4   1  13     2105.96     2114.02     74.36 o
  -3   1  13      822.82      829.06     82.86 o
  -2   1  13       47.57       84.79     80.44 o
  -1   1  13     1231.16     1319.70     97.07 o
   0   1  13     3816.67     3922.42    119.85 o
   1   1  13      633.64      599.15    101.58 o
   2   1  13      869.01      938.76    109.12 o
   3   1  13      515.37      506.62    116.31 o
   4   1  13       34.18       49.91    103.55 o
   5   1  13      574.16      605.77    120.38 o
 -13   2  13      695.49      760.91    122.91 o
 -12   2  13      242.78      239.62    118.96 o
 -11   2  13     1312.77     1322.38    141.37 o
 -10   2  13     3702.19     3716.75    155.13 o
  -9   2  13     5420.46     5491.42    110.87 o
  -8   2  13        1.06       -0.03     63.81 o
  -7   2  13      574.75      551.91     66.99 o
  -6   2  13     5408.73     5516.36     94.30 o
  -5   2  13     4755.92     4663.79    119.98 o
  -4   2  13     1316.83     1295.73     73.71 o
  -3   2  13       23.88        6.33     72.51 o
  -2   2  13      127.82       90.13     82.55 o
  -1   2  13     2835.06     2744.73    109.68 o
   0   2  13      136.69      189.37     95.66 o
   1   2  13     1465.51     1528.95    105.97 o
   2   2  13     2296.74     2347.93    123.10 o
   3   2  13     2538.02     2532.78    100.84 o
   4   2  13      126.00       68.70     97.33 o
   5   2  13      402.75      438.20    123.93 o
 -12   3  13     1865.07     1885.24    138.66 o
 -11   3  13     1389.32     1510.45    124.96 o
 -10   3  13     1368.01     1300.82    125.43 o
  -9   3  13     1804.84     1844.41     93.05 o
  -8   3  13      905.33      912.76     70.59 o
  -7   3  13     2831.12     2920.63     81.36 o
  -6   3  13      139.72      154.67     59.26 o
  -5   3  13     1073.00     1043.85     73.03 o
  -4   3  13     3646.64     3642.87     78.28 o
  -3   3  13    11501.93    11952.78    174.22 o
  -2   3  13        4.37       48.34     76.75 o
  -1   3  13       15.89       34.45     77.80 o
   0   3  13    10248.99    10344.81    201.95 o
   1   3  13     6815.17     6811.51    173.92 o
   2   3  13      637.25      594.33     95.86 o
   3   3  13      362.42      458.94    100.98 o
   4   3  13       61.39       48.47    138.51 o
   5   3  13     3532.09     3796.34    175.33 o
 -12   4  13      105.79      114.79    121.42 o
 -11   4  13      364.71      351.90    104.52 o
 -10   4  13     1957.32     1983.57     98.79 o
  -9   4  13     4003.86     4180.33    102.24 o
  -8   4  13     1593.14     1634.78     80.83 o
  -7   4  13        7.43       22.69     70.95 o
  -6   4  13     6699.78     6982.56    103.38 o
  -5   4  13      257.25      287.07     56.29 o
  -4   4  13     2616.66     2635.18     88.31 o
  -3   4  13      534.85      511.70     80.12 o
  -2   4  13     2007.77     1974.21     89.63 o
  -1   4  13     2118.60     2245.71     94.78 o
   0   4  13      431.68      411.79     88.94 o
   1   4  13      621.89      571.24     86.39 o
   2   4  13     2160.09     1962.94    105.38 o
   3   4  13     2027.37     2229.91    124.13 o
   4   4  13      132.88       63.83    142.36 o
   5   4  13       77.70       57.42    171.91 o
 -11   5  13      622.98      683.93    112.41 o
 -10   5  13      397.51      446.07     94.03 o
  -9   5  13      349.59      327.83     79.20 o
  -8   5  13     2053.60     2060.00     82.18 o
  -7   5  13     2037.09     2021.08     96.94 o
  -6   5  13      185.39      190.32     99.31 o
  -5   5  13       60.22       60.65     78.41 o
  -4   5  13      693.75      780.88     89.15 o
  -3   5  13     1386.12     1495.23    102.80 o
  -2   5  13     3387.45     3445.97    126.81 o
  -1   5  13      115.21      122.58    111.41 o
   0   5  13     1601.13     1840.35    126.34 o
   1   5  13      150.83      135.39    114.91 o
   2   5  13      616.03      652.20    124.77 o
   3   5  13        0.08       44.04    136.98 o
   4   5  13     1227.18     1329.62    232.54 o
 -10   6  13      622.30      656.28    111.62 o
  -9   6  13      337.94      379.62    125.41 o
  -8   6  13     4228.22     4461.35    138.36 o
  -7   6  13      788.77      760.35    109.24 o
  -6   6  13      205.12      251.26     89.89 o
  -5   6  13      982.97      939.48    102.65 o
  -4   6  13      111.39      142.97    106.46 o
  -3   6  13      599.24      614.87     93.53 o
  -2   6  13     1703.94     1781.21    121.25 o
  -1   6  13     1905.92     1989.59    122.69 o
   0   6  13       87.07       20.48    119.38 o
   1   6  13       80.81       50.82    113.17 o
   2   6  13     1091.84     1185.43    135.50 o
   3   6  13       23.18      105.19    137.45 o
  -9   7  13      490.09      517.28    134.43 o
  -8   7  13       25.31       -8.23    133.26 o
  -7   7  13     3083.07     3074.03    122.55 o
  -6   7  13      698.89      742.34    106.13 o
  -5   7  13      477.87      487.26    134.72 o
  -4   7  13     5972.02     5883.31    187.55 o
  -3   7  13      107.70      162.61    102.85 o
  -2   7  13      893.55      954.63    110.68 o
  -1   7  13     1875.33     1858.66    129.59 o
   0   7  13      505.01      532.48    125.00 o
   1   7  13     3498.44     3691.69    160.33 o
   2   7  13      420.20      411.95    134.28 o
  -8   8  13     1291.36     1325.65    147.77 o
  -7   8  13      268.28      209.62    122.27 o
  -6   8  13     1015.11     1035.84    123.76 o
  -5   8  13     6506.77     6445.04    194.05 o
  -4   8  13        4.86       21.82    125.58 o
  -3   8  13      321.91      328.93    108.39 o
  -2   8  13      446.35      435.56    119.50 o
  -1   8  13       15.76       26.68    124.39 o
   0   8  13      729.06      749.44    137.61 o
  -4   9  13     4471.27     4676.88    153.03 o
  -3   9  13       96.29       87.69    127.37 o
 -12   0  14     1535.97     1586.91    215.86 o
 -11   0  14    10959.21    10933.20    269.64 o
 -10   0  14      648.96      659.31    137.51 o
  -9   0  14       32.30       16.28    124.77 o
  -8   0  14      468.77      508.47    127.98 o
  -7   0  14     1256.29     1296.25    134.45 o
  -6   0  14     5148.01     5072.80    146.37 o
  -5   0  14     6323.66     6313.10    158.31 o
  -4   0  14     7042.45     7075.80    181.76 o
  -3   0  14      444.97      470.33    114.57 o
  -2   0  14     2066.95     1944.44    137.65 o
  -1   0  14     1167.22     1363.07    142.81 o
   0   0  14      773.44      697.16    144.96 o
   1   0  14    10382.03    10387.52    351.14 o
   2   0  14      649.61      730.43    187.97 o
   3   0  14       53.13       30.64    193.08 o
   4   0  14     1122.67     1088.48    199.82 o
 -12   1  14     1349.91     1434.71    132.89 o
 -11   1  14     4713.52     4741.22    171.71 o
 -10   1  14     4767.49     4826.81    134.87 o
  -9   1  14      743.64      775.15     96.15 o
  -8   1  14     1390.05     1398.38    101.51 o
  -7   1  14      111.52      122.41     76.00 o
  -6   1  14     3592.42     3539.11    102.89 o
  -5   1  14    13758.52    14105.22    133.30 o
  -4   1  14      281.31      306.52     69.85 o
  -3   1  14       87.98       93.54     93.33 o
  -2   1  14     1279.29     1519.87    105.04 o
  -1   1  14       97.41      111.86     99.96 o
   0   1  14     3333.53     3570.17    129.68 o
   1   1  14      366.69      382.83    112.41 o
   2   1  14     3476.95     3920.71    156.63 o
   3   1  14      329.29      404.85    121.49 o
   4   1  14       92.04       90.50    109.87 o
 -12   2  14     1732.26     1881.93    167.15 o
 -11   2  14     2148.80     2189.32    158.85 o
 -10   2  14     3889.18     3862.98    154.57 o
  -9   2  14       27.58       16.91     93.85 o
  -8   2  14     1127.44     1147.82     84.71 o
  -7   2  14      971.36      964.87     74.31 o
  -6   2  14     2288.91     2308.36     82.84 o
  -5   2  14      567.67      592.94     72.45 o
  -4   2  14     4699.45     4829.88     93.99 o
  -3   2  14      313.67      296.53     91.39 o
  -2   2  14      140.24      136.66     97.82 o
  -1   2  14        1.67        4.98     95.43 o
   0   2  14     2030.46     2063.30    122.12 o
   1   2  14     3631.25     3925.80    139.64 o
   2   2  14      462.10      509.37     99.20 o
   3   2  14      331.83      262.40     91.00 o
   4   2  14     1362.58     1639.19    162.39 o
 -12   3  14      603.55      671.79    158.40 o
 -11   3  14      551.33      496.73    137.49 o
 -10   3  14      250.12      321.71    120.30 o
  -9   3  14     1628.62     1819.45     95.09 o
  -8   3  14      168.06      134.97     79.57 o
  -7   3  14       16.56       20.42     63.97 o
  -6   3  14       27.45       78.01     69.79 o
  -5   3  14      439.09      463.56     74.01 o
  -4   3  14     1933.68     1930.83     85.24 o
  -3   3  14       15.45       36.94     88.03 o
  -2   3  14       80.07      106.72     90.92 o
  -1   3  14     1728.37     1738.55    112.95 o
   0   3  14      829.32      793.30    107.93 o
   1   3  14      112.54      118.21     94.21 o
   2   3  14      223.72      236.40     99.39 o
   3   3  14      118.37      151.78    115.83 o
   4   3  14      267.71      289.85    158.73 o
 -11   4  14      483.64      512.86    124.49 o
 -10   4  14     1021.54     1013.78     99.89 o
  -9   4  14      112.78       62.68     85.45 o
  -8   4  14       76.02       93.17     82.02 o
  -7   4  14     1920.25     1973.54     94.91 o
  -6   4  14      372.62      340.47     97.82 o
  -5   4  14      327.55      284.87     98.77 o
  -4   4  14        3.36       38.28     85.34 o
  -3   4  14     1913.68     2042.40     85.88 o
  -2   4  14      549.41      564.65     86.95 o
  -1   4  14      891.99      825.02     91.31 o
   0   4  14     4927.70     5127.15    120.53 o
   1   4  14      210.41      224.42     99.62 o
   2   4  14      382.57      364.89    113.23 o
   3   4  14      435.78      472.78    122.04 o
 -10   5  14      907.09      877.57    123.95 o
  -9   5  14     1266.08     1405.09    121.42 o
  -8   5  14       42.51       75.45    113.76 o
  -7   5  14     2289.84     2310.96    109.49 o
  -6   5  14     4614.33     4645.43    138.06 o
  -5   5  14     1299.74     1362.90    133.34 o
  -4   5  14     2300.84     2293.99    141.12 o
  -3   5  14       49.31       45.59     94.27 o
  -2   5  14      967.72     1044.26    119.64 o
  -1   5  14     3569.08     3528.49    146.00 o
   0   5  14      131.28      151.91    118.50 o
   1   5  14      163.50      133.84    129.03 o
   2   5  14      222.57      241.88    133.64 o
   3   5  14      329.93      560.78    167.91 o
  -9   6  14      216.64      187.00    151.52 o
  -8   6  14      130.12      160.28    114.65 o
  -7   6  14     3275.70     3373.06    142.60 o
  -6   6  14        1.35      101.09    125.54 o
  -5   6  14     2322.28     2458.08    155.94 o
  -4   6  14     1552.70     1453.24    139.31 o
  -3   6  14       52.58       19.03     99.30 o
  -2   6  14       25.97       51.15    113.17 o
  -1   6  14     1558.27     1569.40    135.08 o
   0   6  14     2757.93     3032.85    153.75 o
   1   6  14     2846.17     3091.13    159.36 o
   2   6  14     2111.94     2378.09    164.52 o
  -8   7  14      226.01      150.70    122.93 o
  -7   7  14      441.95      421.73    125.91 o
  -6   7  14     2703.54     2731.25    190.73 o
  -5   7  14     1401.51     1362.42    156.78 o
  -4   7  14       49.60       49.78    140.65 o
  -3   7  14      358.52      471.48    129.39 o
  -2   7  14      455.35      420.42    113.45 o
  -1   7  14     2750.45     2910.96    154.42 o
   0   7  14      366.49      396.27    134.36 o
  -5   8  14       45.89      107.27    159.85 o
  -4   8  14      341.27      282.60    126.29 o
  -3   8  14       18.83       84.46    286.49 o
  -2   8  14     1176.16     1213.43    129.29 o
 -11   1  15      660.51      704.90    140.49 o
 -10   1  15        8.21       14.20    106.93 o
  -9   1  15      169.93      232.30    101.48 o
  -8   1  15     1464.95     1474.42    106.68 o
  -7   1  15     3386.50     3361.63    122.32 o
  -6   1  15      438.99      390.69     86.62 o
  -5   1  15        0.88       11.80     84.28 o
  -4   1  15       10.21       79.07    104.99 o
  -3   1  15      266.15      224.92    102.94 o
  -2   1  15       73.88       81.13    101.45 o
  -1   1  15       59.22       57.66    123.14 o
   0   1  15     1033.43      965.23    123.51 o
   1   1  15     2259.16     2317.87    134.96 o
   2   1  15      258.26      379.49    127.12 o
   3   1  15       10.58        4.22    115.14 o
 -11   2  15      485.83      408.04    141.28 o
 -10   2  15      560.87      478.76    131.74 o
  -9   2  15       34.80      120.34    102.61 o
  -8   2  15      574.86      603.34    103.25 o
  -7   2  15     2085.58     2067.90    110.93 o
  -6   2  15     7280.22     7415.40    163.30 o
  -5   2  15     2349.37     2279.69     91.79 o
  -4   2  15      780.85      738.62     90.80 o
  -3   2  15       23.35       58.48     98.71 o
  -2   2  15     2549.21     2610.61    118.00 o
  -1   2  15     6321.85     6221.35    156.68 o
   0   2  15      468.22      486.26    116.27 o
   1   2  15        0.74       -7.65    121.91 o
   2   2  15        0.84       46.44    128.00 o
   3   2  15      137.20      176.13    127.81 o
 -11   3  15      920.44      887.93    148.79 o
 -10   3  15      797.55      866.88    130.39 o
  -9   3  15       48.86       65.13     99.55 o
  -8   3  15     1924.76     2000.05    115.10 o
  -7   3  15     7504.36     7703.13    109.20 o
  -6   3  15      159.49      117.41     78.20 o
  -5   3  15      906.44      973.20     88.69 o
  -4   3  15     1313.83     1302.94    101.66 o
  -3   3  15      190.57      223.50     98.03 o
  -2   3  15     3213.42     3285.31    135.12 o
  -1   3  15     2767.62     2910.04    131.65 o
   0   3  15     7091.45     7587.10    206.73 o
   1   3  15      260.45      253.79    108.15 o
   2   3  15      894.06      891.86    119.44 o
 -10   4  15      798.99      846.67    118.92 o
  -9   4  15      104.95       72.62    103.62 o
  -8   4  15     2370.67     2526.09    145.36 o
  -7   4  15     2351.75     2441.15    124.34 o
  -6   4  15     6228.01     6208.37    149.69 o
  -5   4  15      616.92      608.17    128.75 o
  -4   4  15      407.58      340.18    112.25 o
  -3   4  15       52.81       99.05    107.79 o
  -2   4  15     2263.71     2222.19    132.80 o
  -1   4  15     8337.71     8202.11    192.30 o
   0   4  15       26.26        4.26    124.03 o
   1   4  15      110.85      103.13    126.67 o
   2   4  15       99.17      146.77    136.26 o
  -9   5  15      821.49      981.24    124.58 o
  -8   5  15     1021.96     1015.32    126.86 o
  -7   5  15     3546.63     3472.52    127.77 o
  -6   5  15      638.53      715.93    108.94 o
  -5   5  15       12.54       74.41    119.06 o
  -4   5  15      313.46      277.91    131.24 o
  -3   5  15       92.46      156.27    122.45 o
  -2   5  15     1029.85     1059.33    152.93 o
  -1   5  15      121.18      132.80    125.98 o
   0   5  15     1400.73     1601.54    143.44 o
   1   5  15       78.29      127.30    125.67 o
  -8   6  15     1665.99     1872.69    146.92 o
  -7   6  15      735.18      616.21    120.91 o
  -6   6  15        0.76       22.26    162.94 o
  -5   6  15     1965.22     2024.69    158.11 o
  -4   6  15      196.30      191.73    127.74 o
  -3   6  15      542.77      554.66    130.15 o
  -2   6  15      279.00      341.39    153.40 o
  -1   6  15      492.67      640.66    135.04 o
   0   6  15      488.80      536.60    144.90 o
  -6   7  15     1361.71     1289.58    158.21 o
  -5   7  15      163.73       97.22    148.26 o
  -4   7  15      121.64      221.46    142.00 o
  -3   7  15      105.33      118.95    130.66 o
 -10   0  16     1463.88     1420.99    257.58 o
  -9   0  16     4592.81     4782.58    197.47 o
  -8   0  16     5320.86     5241.96    199.25 o
  -7   0  16     1045.19      976.88    161.53 o
  -6   0  16     3048.10     3053.73    185.36 o
  -5   0  16      423.70      445.59    150.43 o
  -4   0  16       51.24       72.91    170.71 o
  -3   0  16     6747.69     7120.50    722.37 o
  -2   0  16      948.64      847.61    175.55 o
  -1   0  16       85.61       45.66    161.35 o
   0   0  16     6165.61     6033.02    326.37 o
   1   0  16     1399.01     1682.39    223.67 o
 -10   1  16      193.14      200.41    112.95 o
  -9   1  16     2904.23     2896.64    128.34 o
  -8   1  16      355.80      370.95    101.70 o
  -7   1  16       41.19      124.35    105.49 o
  -6   1  16     3864.78     3882.19    164.85 o
  -5   1  16     1583.84     1603.25    105.78 o
  -4   1  16     2317.15     2252.57    123.73 o
  -3   1  16     1823.31     1859.79    124.12 o
  -2   1  16     4410.84     4576.71    145.73 o
  -1   1  16     2905.40     2684.81    140.88 o
   0   1  16     3262.05     3524.07    154.08 o
   1   1  16      387.92      423.73    127.34 o
 -10   2  16      583.59      514.14    140.62 o
  -9   2  16     1050.57     1122.48    101.62 o
  -8   2  16      119.93      114.14    105.45 o
  -7   2  16      676.30      610.58    111.43 o
  -6   2  16     2184.35     2226.02    110.70 o
  -5   2  16     3213.04     3244.21    139.09 o
  -4   2  16      146.71       98.17    108.46 o
  -3   2  16     3599.04     3664.57    140.33 o
  -2   2  16      223.59      282.67    110.04 o
  -1   2  16       58.52       64.21    115.48 o
   0   2  16       59.78       86.37    146.86 o
   1   2  16      428.08      560.50    128.31 o
  -9   3  16      243.05      281.18    130.46 o
  -8   3  16      448.05      581.86    174.72 o
  -7   3  16      910.11      991.51    139.19 o
  -6   3  16       46.79       73.17    114.43 o
  -5   3  16        6.75       44.00    108.27 o
  -4   3  16     1363.35     1368.42    103.38 o
  -3   3  16        6.78       35.08    103.75 o
  -2   3  16       99.67      150.67    106.70 o
  -1   3  16      379.99      452.92    122.08 o
   0   3  16       85.58      125.45    115.79 o
   1   3  16      758.59      710.96    117.74 o
  -9   4  16       58.65        3.24    178.96 o
  -8   4  16     1714.46     1839.73    185.61 o
  -7   4  16     4273.15     4265.61    226.78 o
  -6   4  16        0.48       -0.85    124.23 o
  -5   4  16      124.29      206.48    133.14 o
  -4   4  16       10.63       26.44    121.85 o
  -3   4  16      160.33      176.58    102.95 o
  -2   4  16      347.33      386.42    118.50 o
  -1   4  16      944.85     1060.08    139.13 o
   0   4  16      142.61      171.44    130.56 o
  -7   5  16     1057.88     1011.69    129.27 o
  -6   5  16     2437.01     2562.43    144.40 o
  -5   5  16      702.60      738.77    131.78 o
  -4   5  16      502.71      493.12    120.43 o
  -3   5  16       63.19       52.92    126.68 o
  -2   5  16     3556.62     3595.41    174.83 o
  -1   5  16     3583.18     3765.60    206.20 o
  -9   1  17      475.10      459.57    117.21 o
  -8   1  17      433.87      475.61    117.43 o
  -7   1  17      284.93      378.47    111.43 o
  -6   1  17      562.82      566.91    112.89 o
  -5   1  17       67.56      116.58    130.87 o
  -4   1  17       21.67       15.41    131.73 o
  -3   1  17     1319.36     1400.91    128.63 o
  -2   1  17     1695.84     1712.34    139.72 o
  -1   1  17      532.00      611.81    129.98 o
  -8   2  17      408.52      509.15    141.48 o
  -7   2  17      898.30      956.35    137.92 o
  -6   2  17      269.10      349.04    136.46 o
  -5   2  17      336.33      361.59    123.53 o
  -4   2  17       25.69       -3.23    131.17 o
  -3   2  17      319.18      395.51    127.25 o
  -2   2  17     2732.40     2834.90    145.54 o
  -1   2  17     2892.25     2995.19    157.52 o
  -7   3  17     3475.21     3680.45    179.08 o
  -6   3  17      482.51      535.62    177.01 o
  -5   3  17      525.65      611.23    148.97 o
  -4   3  17     3069.09     3292.43    173.63 o
  -3   3  17     2279.75     2469.38    161.51 o
  -2   3  17      711.07      724.99    154.89 o
  -6   4  17      140.44       84.78    195.58 o
  -5   4  17      106.65      154.78    153.21 o
  -4   4  17       95.63      134.44    128.22 o
 
